# Supplementary material for: Characterizing and Predicting nvPM Size Distributions for Aviation Emission Inventories and Environmental Impact
Source: Environ Sci Technol. 2024 Jun 10;58(24):10548–57. doi: 10.1021/acs.est.4c02538 (PMC11191599; doi:10.1021/acs.est.4c02538)
Supplement: Supplementary file 2 — es4c02538_si_002.xlsx [file es4c02538_si_002.xlsx]

## Sheet: Fig1 GMD GSD vs %Foo
Foo(%)	GMD_EEP (nm)	GSD_EEP
2.1472	7.0137	2.3033
7.04043	7.02205	1.94295
5.26051	7.21725	2.0423
6.69211	7.28682	2.28812
2.17879	7.65849	2.09497
32.7405	7.72699	2.37978
4.95625	7.93799	2.11798
4.93127	7.96674	2.00347
6.98679	8.04534	1.96222
2.67383	8.09097	2.03032
4.61949	8.19541	1.92138
4.82608	8.20359	2.14307
4.14071	8.30068	2.34328
2.21119	8.31176	2.21695
4.37097	8.31372	2.43069
4.68752	8.43796	2.19282
32.7708	8.50021	1.99974
5.29331	8.70268	2.13389
20.524	8.71592	2.27041
10.9378	8.97339	1.81711
6.68974	9.03979	2.18943
2.64683	9.05417	1.96509
6.36489	9.32458	2.21657
7.56575	9.42749	2.03189
7.37229	9.4641	2.17831
20.418	9.60917	2.12796
5.97995	9.63203	1.86997
6.97235	9.68534	1.98305
40.7815	9.68919	2.18799
5.58978	9.7462	2.3456
5.33743	9.7811	1.97294
7.70735	9.94664	2.03735
22.9834	10.0525	2.04468
4.60346	10.1391	2.33596
5.05507	10.2768	2.08721
7.94336	10.2904	1.97181
3.76283	10.3035	2.32806
27.8168	10.4571	2.10869
32.4298	10.4801	1.99535
8.0663	10.5574	2.21346
7	10.6	1.85904
4.6116	10.7059	1.8248
23.022	10.7458	2.03226
8.03573	10.7677	2.24318
22.5266	10.7927	2.00283
10.9116	10.9464	1.81265
6.89818	10.9622	1.86313
20.2548	10.9673	2.05725
8.49706	11.0511	2.12992
6.20449	11.0631	1.95005
9.13795	11.0951	2.13268
7	11.1	1.9334
6.83749	11.2061	1.86071
22.269	11.2544	2.2592
4.58286	11.3284	2.27506
7.72624	11.4659	2.1573
34.1512	11.5726	1.9639
3.42495	11.63	2.33075
27.7467	11.6938	2.12337
15	11.7	1.99954
12.3672	11.7757	1.92142
22.3719	11.8126	2.14246
9.34398	11.8442	2.14213
7.51635	11.8631	2.17058
27.6397	11.8708	2.00307
8.77239	11.878	2.13526
3.79628	11.8842	2.10302
29.9849	11.9253	1.98782
7.46198	12.034	2.12116
20.3195	12.1112	1.95199
26.3002	12.2895	2.06236
8.66518	12.3036	2.14727
11.3462	12.4	2.39588
5.28658	12.4049	1.73975
36.4136	12.4144	1.98463
20.2338	12.4905	1.98419
4.95048	12.5113	2.13076
20.1349	12.5685	1.91479
5.29332	12.6603	1.7344
27.6955	12.6673	1.96998
	12.7287	1.99054
32.0019	12.7867	2.05955
5.3203	12.8208	1.72127
3.67432	12.8518	2.07723
5.9636	12.9	2.08715
3.60831	12.9052	2.07456
20.0674	13.1241	1.89875
26.1403	13.1659	2.00729
20.1349	13.2617	1.88835
40.5455	13.3198	2.01773
25.8719	13.3314	2.00495
12.1922	13.3651	1.84874
15	13.4	1.89333
32.212	13.4856	2.03482
35.8004	13.523	1.93757
5.83701	13.5418	2.03652
32.4439	13.5959	2.02391
5.7462	13.6	2.14074
36.075	13.6444	1.99475
25.4307	13.6553	1.92566
22.8127	13.6881	2.15004
3.20035	13.7	1.9989
47.6134	13.7943	2.11784
3.44216	13.8487	2.06705
33.0444	13.8528	1.97372
6.13385	13.9	2.09147
7.47287	13.9496	2.50579
38.5959	13.9809	1.97937
3.20035	14	1.99147
13.4908	14	1.77233
8.66596	14.0371	2.4662
27.6312	14.0546	1.90017
7.47288	14.1	1.84765
30	14.1	1.96882
30	14.1	1.95129
6.18005	14.1	2.14009
31.9811	14.146	2.02286
7.04618	14.1869	1.97301
5.51128	14.2	2.00201
10.0967	14.2	1.81503
5.98177	14.2	2.11955
2.52057	14.2702	2.24852
3.32602	14.2883	2.07139
5.46488	14.3	1.8856
7.73142	14.3	1.85557
5.96721	14.4	2.0982
7.56291	14.4088	2.41845
7.83353	14.4546	2.03335
6.0732	14.5	2.0625
7	14.5	2.0653
2.90449	14.5594	2.20191
5.51128	14.6	2.01127
17.8405	14.6	1.77311
12.263	14.6	1.81115
4.73578	14.6	1.90152
6.62335	14.6	2.11402
3.65608	14.6256	2.24722
13.4908	14.7	1.78661
10.0967	14.7	1.84716
5.58633	14.7	2.05107
10.0967	14.8	1.84103
3.94477	14.8	1.89328
30	14.8	1.979
7.65837	14.8	2.09928
23.7789	14.9453	2.12178
7.47288	15	1.86259
7.47288	15	1.8774
18.9584	15	1.77827
7	15	2.13526
2.60758	15.0271	2.17008
32.1993	15.0679	1.96472
28.2131	15.0943	1.93923
17.8405	15.1	1.79907
17.8405	15.1	1.80283
3.66226	15.1	1.95017
5.46488	15.2	1.90056
27.7815	15.2617	1.90677
32.4646	15.2897	1.97554
5.66177	15.4	1.90823
7.01734	15.4267	1.86178
9.0927	15.4555	1.99158
3.94477	15.5	1.94401
3.66226	15.5	1.93916
16.8125	15.5	2.2129
2.19218	15.6	2.02086
2.19218	15.6	2.06377
3.66226	15.6	1.97697
23.3669	15.6	1.79014
8.01029	15.6504	1.90363
30	15.7	2.01363
7	15.7	2.09818
28.0647	15.7076	1.91541
32.6761	15.7362	1.9462
3.66226	15.8	2.01244
8.95662	15.8612	1.97215
2.9856	15.8805	2.29665
7	15.9	2.10974
30	15.9	2.02293
22.4775	15.9251	2.02
28.7291	15.9469	1.93122
46.6113	16.1378	2.01507
10.9352	16.2	1.94652
30.3237	16.2714	1.94585
23.3669	16.3	1.83101
23.5975	16.3	1.81935
3.66226	16.3	1.96387
10.2241	16.3	2.04425
7	16.3	1.99933
3.66226	16.4	1.99427
8.59803	16.5	2.14332
30.4922	16.5442	1.90125
7.57129	16.6	2.10538
21.8627	16.6299	2.12608
32.0666	16.7057	1.91029
3.30675	16.7535	1.96584
6.57024	16.8	2.1132
13.3964	16.8906	2.26176
30.3316	16.9	1.85287
45.9789	16.9667	2.06688
3.66226	17	1.92118
28.6446	17	1.86226
7.21757	17.0583	2.19274
6.33204	17.1	2.09095
6.96114	17.1	2.16684
25.3883	17.1423	1.89852
30.3304	17.1522	1.8874
6.50809	17.2	2.08815
13.2295	17.2	2.03986
6.29045	17.2	2.08762
24.3037	17.3175	2.00395
7.21757	17.391	2.18099
45.8989	17.4424	2.06367
14.0471	17.5756	2.21128
36.3496	17.5836	2.05513
30.3316	17.6	1.90386
30.3316	17.6	1.88054
3.66226	17.8	1.78901
37.8275	17.8054	1.92502
45.8745	18.0206	2.03142
2.19218	18.1	1.94884
7.35376	18.1226	2.12642
3.11473	18.3	2.09411
39.0427	18.4	1.96031
5.03881	18.4306	2.13004
4.74733	18.6	2.10192
30	18.6	1.97106
39.3621	18.6302	2.00594
7.1403	18.9	2.11857
5.32719	19.0204	2.09773
5.11981	19.1002	2.04287
36.1586	19.1401	2.12057
39.2799	19.1911	1.99453
39.0427	19.2	1.99108
5.3165	19.2115	2.10463
5.19481	19.2215	2.06856
40.3597	19.2411	1.9903
5.47625	19.2703	2.08103
31.3533	19.2823	2.04397
40.2079	19.2825	1.9833
39.0427	19.3	2.00493
39.0427	19.3	1.98982
22.5985	19.3188	2.14272
40.1839	19.3223	2.00961
5.11488	19.3384	2.05067
5.475	19.3496	2.01231
29.3924	19.3626	2.04681
5.35475	19.4124	2.1018
36.7101	19.4458	2.07549
5.34644	19.4622	2.03632
2.58358	19.5	2.10871
16.1604	19.5	2.00189
5.18769	19.5707	2.05441
42.3952	19.6	2.03558
5.195	19.6264	2.05535
31.1663	19.6545	1.77447
18.0794	19.6927	2.18972
50.8677	19.7187	2.01899
10.9352	19.8	1.89755
2.24251	19.8	2.09505
37.4699	19.83	2.04184
7.29351	20	1.98741
29.7618	20	2.10284
10.2936	20.4	2.06357
35.5703	20.5277	1.92761
28.7186	20.6053	1.97631
22.3633	20.8581	2.01842
49.8612	20.9	2.11496
7.1403	20.9	2.04968
63.0614	20.9233	2.08332
7.1403	21	2.0399
23.7758	21	1.99715
37.9489	21.047	2.07065
2.58358	21.2	2.04132
45.5552	21.2873	2.04876
62.7778	21.3657	2.13831
48.2687	21.3888	2.11091
46.2942	21.4904	2.05469
49.8612	21.6	2.11425
35.1476	21.6177	2.04667
30	21.7	1.95051
18.9125	21.8	1.95346
18.8815	21.9	1.97912
65.0948	21.9434	2.0773
49.8612	22	2.13278
14.2074	22	2.06224
48.1386	22.0712	2.13043
14.2074	22.1	2.05123
30	22.1	1.9456
12.5054	22.2613	2.16887
27.4499	22.3	1.99602
12.4385	22.3806	2.16473
4.81662	22.4	1.96255
29.3285	22.4	2.03081
59.7941	22.4591	2.01767
59.7521	22.4742	1.99456
46.5826	22.4908	2.02271
14.2074	22.5	2.04763
46.5673	22.5743	1.99612
59.8947	22.5951	2.01472
1.88352	22.6	2.02325
12.5723	22.6872	2.14354
26.8877	22.7861	2.14835
37.0858	22.9	2.07802
37.2506	23.012	1.99997
61.642	23.3376	1.99661
60.0559	23.3642	2.11004
58.8526	23.4489	2.04064
34.6728	23.4664	1.9807
46.806	23.5465	2.06073
27.4523	23.5673	2.10277
46.8011	23.6772	2.06004
35.8413	23.7528	2.0271
57.2747	23.8408	2.12873
30.8374	24	1.98787
64.5726	24.228	2.04389
50.6073	24.3163	2.00476
24.316	24.4	1.98584
50.1937	24.4129	2.01148
53.1762	24.4813	2.0367
61.5857	24.5	2.22846
49.3053	24.6	2.09724
63.2081	24.7	2.24559
24.316	24.7	1.98622
24.316	24.7	1.97935
	24.832	2.11868
12.2976	24.9	2.01865
68.6336	25.2587	1.98926
63.2081	25.3	2.24112
35.9053	25.4792	2.10756
68.6659	25.5812	1.99604
18.9125	25.7	1.93027
69.1888	25.7998	1.99479
29.4432	25.8	2.06003
55.6282	26.1878	1.96301
54.4526	26.1957	2.0486
55.0719	26.2537	2.08466
30.5108	26.3	1.9872
41.446	26.3	1.97145
63.2081	26.4	2.26162
36.9261	26.4987	2.06375
54.1989	26.5225	2.09742
56.1096	26.5259	2.06332
67.0306	26.7441	2.12868
72.284	26.7824	1.98106
44.0977	26.8133	1.98017
54.6619	26.989	2.00228
37.466	27.2	1.99041
59.1901	27.2	2.07668
70.0445	27.2094	2.09565
82.6286	27.2111	2.07066
55.9404	27.251	2.07568
77.9755	27.2612	2.04548
48.1013	27.3013	1.96319
18.2215	27.3442	2.05677
57.9657	27.3705	2.01816
79.5893	27.3861	2.13374
1.89254	27.4	2.09269
21.6394	27.4957	2.09052
21.3865	27.5516	2.08213
29.4432	27.7	2.00828
58.5451	27.7	2.08845
37.466	27.8	1.97883
79.5714	27.9	2.28565
19.5721	28.0039	2.00732
37.466	28.1	1.98697
70	28.1	2.08236
78.0144	28.2795	1.94704
37.466	28.3	1.98681
70	28.4	2.08178
	28.4608	2.11225
74.0692	28.492	2.0609
70	28.5	2.04327
20.2347	28.5681	2.02992
50.2191	28.6	1.97204
77.4585	28.6765	1.95982
78.055	28.7324	1.96552
46.5877	28.8236	1.98679
79.5714	28.9	2.27404
84.9128	28.9	2.13076
94.3542	29.038	2.11319
48.2084	29.1	1.97201
45.1816	29.2	1.9985
94.5702	29.2336	2.11189
100.572	29.34	2.08102
84.0413	29.4	2.13732
71.1815	29.4265	2.09961
87.9568	29.5	2.32051
61.3399	29.5042	2.02187
74.4141	29.56	2.10686
72.8645	29.6618	2.01769
89.87	29.6747	2.09286
106.646	29.6973	2.11909
93.1959	29.7	2.3458
74.7326	29.7458	2.03915
79.5714	29.9	2.28086
112.377	29.9	2.42714
45.1816	29.9	1.99237
76.5807	30.1296	2.11535
94.2737	30.1842	2.07694
99.5151	30.3	2.35683
101.96	30.3195	2.11584
93.1959	30.4	2.37003
97.8284	30.4649	2.10631
44.6049	30.5	2.08647
82.5184	30.5164	2.0648
102.515	30.5605	2.11822
67.9783	30.5627	1.95763
44.6049	30.6	2.10573
45.1816	30.6	2.00333
48.8891	30.6129	2.0469
52.4204	30.614	1.98832
88.0394	30.6602	2.0567
112.377	30.8	2.40234
93.1959	31	2.33709
56.9455	31.0963	1.93262
99.5151	31.1	2.33623
59.8389	31.1	1.99482
50.1575	31.1094	2.01279
67.9602	31.1408	1.93144
117.972	31.1428	2.0593
110.033	31.1698	2.18605
53.6576	31.2	2.04113
24.6131	31.2818	2.16842
30.5676	31.3	2.02893
93.1959	31.3	2.33501
65.5524	31.3447	2.00111
99.5151	31.5	2.34499
72.8907	31.6	2.16716
113.041	31.6742	2.09612
72.0236	31.7	2.01629
65.7989	31.791	1.96233
62.3594	31.8131	1.947
99.3211	31.9	2.13468
112.377	32	2.39231
53.6576	32	2.01942
60.6071	32.1	2.19093
36.937	32.1553	2.1302
24.505	32.1682	2.14001
87.1389	32.21	2.12748
78.1842	32.2409	2.09173
96.7356	32.2518	2.0589
24.4402	32.3385	2.1279
36.9001	32.3749	2.12231
74.7186	32.4175	2.00709
100.42	32.4462	2.05709
53.6576	32.6	2.01865
96.054	32.6901	1.9511
83.6478	32.7	2.21592
71.8237	32.7	1.93741
58.5809	32.7	1.94405
57.1372	32.7412	2.02503
72.8907	32.8	2.16996
93.8739	32.8445	1.95441
79.5413	32.8856	2.05796
85.0751	32.9531	2.12186
87.432	33.0112	2.02825
112.377	33.1	2.36884
60.2415	33.1247	1.972
54.0259	33.2367	1.96837
	33.4043	2.12202
26.7991	33.5241	2.01033
95.5114	33.5428	1.93756
58.9555	33.6142	1.9952
28.7097	33.6516	1.97792
98.8518	33.7018	2.1116
83.6478	33.8	2.22197
72.8907	33.8	2.11675
72.1672	33.9115	2.04494
70.2703	34.0377	2.08116
48.6646	34.1	2.04819
66.8014	34.1	2.09348
69.2291	34.1725	1.95005
30.9988	34.2401	2.12342
89.4603	34.2461	2.09915
28.9117	34.2537	2.00643
58.6937	34.3407	1.99857
72.8907	34.4	2.13443
60.6071	34.5	2.18377
85	34.5	1.99316
29.5361	34.5166	2.13404
30.8845	34.5764	2.11722
28.9189	34.5848	2.01236
95.1653	34.6	2.21561
76.4683	34.7674	2.06823
29.5361	34.8193	2.16154
67.031	34.8478	1.89692
30.9716	34.8668	2.02039
31.2503	34.9193	1.98785
29.6358	35.0111	2.1385
58.7337	35.0324	1.96661
70.8314	35.0958	2.01864
97.337	35.1	2.12011
99.0363	35.1	2.12591
96.9729	35.4319	2.09384
80.6945	35.4387	1.95427
95.1653	35.5	2.23842
83.6478	35.5	2.14167
60.9684	35.6	2.07927
114.775	35.6	2.12321
76.6276	35.6144	2.01636
107.443	35.7	2.23127
82.7474	35.7499	1.97017
79.1628	35.9	2.36495
82.6746	35.9381	2.01914
80.0546	35.9628	2.06724
85	36	1.93589
81.5828	36.0408	1.96918
74.6995	36.1	2.10834
64.909	36.1192	1.90084
90.4924	36.191	1.98852
73.6495	36.2563	1.97811
80	36.3	2.14619
65.6979	36.3303	1.89405
72.3582	36.3468	2.16648
65.9002	36.4775	1.88614
79.1628	36.5	2.29748
34.7684	36.5864	2.15343
107.443	36.6	2.26709
85	36.8	1.9452
89.299	36.8126	2.09959
102.46	36.8654	2.13856
57.1373	37.0382	2.1453
95.1653	37.1	2.16961
34.7684	37.1842	2.12214
71.5397	37.1851	2.13499
126.126	37.2	2.12508
80.5528	37.3161	1.9758
86.0716	37.7946	2.0686
34.9979	37.854	2.10756
81.4774	37.9664	2.00146
75.4989	38.0627	2.09835
101.967	38.0634	2.03353
51.5219	38.1673	2.0303
86.2205	38.2101	1.95962
48.456	38.2739	2.00048
51.0625	38.3323	1.97377
97.9407	38.4664	1.92433
102.514	38.4991	1.99192
107.443	38.6	2.17768
100	38.8	1.95132
88.2754	38.891	2.14625
112.408	39.2119	2.13364
102.847	39.3	2.42188
94.175	39.3737	2.1305
88.5779	39.5701	2.12085
106.444	39.6	2.18695
50.0731	39.6096	2.12486
77.1917	39.892	2.04568
80	39.9	2.04503
102.547	40.008	1.97249
79.7039	40.2297	1.96837
97.7552	40.2808	1.96109
50.2323	40.3193	2.10277
93.8097	40.454	2.10435
102.847	40.6	2.42254
83.2367	40.6489	1.90615
100	40.7	1.91485
82.4343	40.99	1.9052
50.3918	41.0948	2.06207
85.8867	41.2163	1.91358
102.847	41.3	2.36666
83.1962	41.303	1.89846
82.9911	41.5909	2.04549
65.3488	41.6617	2.11838
100	41.8	1.87191
86.9993	41.8789	1.9086
86.7903	42.0335	1.90468
80	42.2	1.98964
84.3759	42.2677	2.16004
66.3304	42.2699	2.00207
62.1496	42.4674	1.99475
65.5509	42.6219	2.09517
75.0127	42.7874	2.08598
83.8723	42.9293	2.18504
65.957	42.9659	2.08317
80	43.2	1.96185
66.6815	43.2699	2.00854
75.3937	43.7174	2.08624
80	44.3	1.96577
102.517	44.4203	1.98838
98.1937	44.5892	1.86968
92.5199	44.6138	2.1341
83.6215	44.9193	2.10116
74.1056	44.9193	2.09577
94.1725	45.1321	2.10623
98.1861	45.3287	1.9096
81.1641	45.5859	2.05733
98.5637	45.6147	1.91069
94.0944	45.7334	1.86793
98.4626	45.7479	1.89865
102.502	45.9381	1.89999
96.388	45.9725	2.0994
85.7659	46.1065	2.01378
101.834	46.356	1.90939
102.495	46.9465	1.90176
86.3081	47.183	2.02389
85.8188	47.4601	2.04154
89.4415	47.9594	2.04368
92.6239	48.0118	2.03907
100.933	49.7331	2.04425
95.9267	49.7385	2.06695
100.898	50.8566	2.0839
104.561	51.181	2.0411
100.564	51.8392	2.05848
104.137	52.2358	2.06726

## Sheet: Fig2 GMD GSD density vs N_M
N/M_SL	GMD_EEP (nm)	GSD_EEP	nvPM density (g/cm3) at nvPM mass > 5ug/m3 at the instrument
2069860000000	51.181	2.0411	1.30742
2121790000000	52.2358	2.06726	1.20155
2143240000000	40.454	2.10435	1.32938
2200850000000	51.8392	2.05848	1.21003
2204220000000	50.8566	2.0839	1.18455
2204970000000	49.7331	2.04425	1.31347
2207270000000	39.3737	2.1305	1.27536
2325440000000	36.6	2.26709	1.25377
2364250000000	49.7385	2.06695	1.1998
2405210000000	38.891	2.14625	1.23613
2446510000000	39.5701	2.12085	1.19158
2558550000000	48.0118	2.03907	1.26748
2653670000000	35.5	2.23842	1.21641
2706150000000	47.9594	2.04368	1.13517
2840880000000	35.7	2.23127	1.1895
2850650000000	47.4601	2.04154	1.1308
2885150000000	38.6	2.17768	1.08745
2899310000000	47.183	2.02389	1.13333
2918460000000	46.1065	2.01378	1.23469
3065830000000	38.0627	2.09835	1.16816
3133630000000	45.5859	2.05733	1.118
3137800000000	37.1851	2.13499	1.13955
3165100000000	34.6	2.21561	1.1663
3202980000000	36.3468	2.16648	1.10955
3248350000000	37.1	2.16961	1.03499
3332790000000	37.2	2.12508	0.9417
3363970000000	37.0382	2.1453	1.20676
3369620000000	33.8	2.22197	1.10072
3449240000000	40.6	2.42254	0.68285
3567960000000	41.3	2.36666	0.68004
3597730000000	39.3	2.42188	0.70817
3631310000000	44.3	1.96577	0.70074
3852830000000	35.6	2.12321	0.93652
3884530000000	35.5	2.14167	1.01662
3943310000000	32.7	2.21592	1.05772
3984450000000	45.9725	2.0994	0.99309
4065870000000	43.2	1.96185	0.69461
4108850000000	42.2699	2.00207	1.11971
4139100000000	43.2699	2.00854	1.0313
4164070000000	46.9465	1.90176	1.01176
4317520000000	45.9381	1.89999	1.03916
4319350000000	45.1321	2.10623	0.9648
4326910000000	46.356	1.90939	1.01397
4394740000000	30.8	2.40234	0.80588
4407300000000	39.2119	2.13364	1.22378
4473420000000	42.4674	1.99475	1.03313
4512520000000	45.7479	1.89865	1.00033
4532000000000	32.8	2.16996	1.00636
4558380000000	45.3287	1.9096	1.00077
4577300000000	45.6147	1.91069	0.99068
4592390000000	34.4	2.13443	0.95955
4634870000000	33.1	2.36884	0.71719
4707680000000	44.6138	2.1341	0.89951
4723820000000	29.9	2.42714	0.77074
4733610000000	32	2.39231	0.72657
4963520000000	44.4203	1.98838	0.94055
4968520000000	41.5909	2.04549	1.04474
5042620000000	33.8	2.11675	0.95461
5070380000000	31.6	2.16716	1.00603
5102070000000	31.9	2.13468	0.93555
5194950000000	34.5764	2.11722	1.11046
5244920000000	42.2	1.98964	0.60607
5258660000000	34.2401	2.12342	1.06767
5293050000000	35.9	2.36495	0.6347
5544870000000	36.3	2.14619	0.63799
5565940000000	34.1	2.09348	0.90674
5633670000000	35.1	2.12011	0.65159
5655930000000	44.9193	2.10116	0.7918
5691400000000	36.8654	2.13856	1.07881
5762090000000	29.4	2.13732	1.00663
5768780000000	41.8789	1.9086	0.98268
5791290000000	39.9	2.04503	0.60994
5797570000000	42.0335	1.90468	0.9936
5817710000000	35.1	2.12591	0.65224
5850020000000	39.892	2.04568	0.97193
5855160000000	42.9293	2.18504	0.76278
5971440000000	41.2163	1.91358	0.98477
5996300000000	30.3	2.35683	0.70559
6001530000000	31.1	2.33623	0.70697
6043290000000	36.5	2.29748	0.59379
6061910000000	36.8126	2.09959	0.93396
6085220000000	42.2677	2.16004	0.7693
6114580000000	31.5	2.34499	0.66594
6213150000000	38.3323	1.97377	1.02816
6219310000000	38.1673	2.0303	0.92835
6272620000000	31	2.33709	0.6891
6279380000000	37.7946	2.0686	1.00268
6332220000000	35.9628	2.06724	1.07642
6353870000000	32.3749	2.12231	1.02872
6358730000000	44.9193	2.09577	0.71188
6389330000000	40.99	1.9052	0.95776
6397270000000	30.4	2.37003	0.66148
6425600000000	41.303	1.89846	0.95223
6460460000000	33.4043	2.12202	0.88459
6483710000000	32.1553	2.1302	1.0254
6513450000000	29.7	2.3458	0.70524
6564860000000	39.6	2.18695	0.57665
6588810000000	40.6489	1.90615	0.94357
6654320000000	38.2739	2.00048	0.92419
6664720000000	35.4319	2.09384	0.93162
6704350000000	43.7174	2.08624	0.72604
6778690000000	31.3	2.33501	0.64311
6851310000000	42.7874	2.08598	0.72243
6901900000000	33.7018	2.1116	1.00447
6969400000000	29.5	2.32051	0.71523
6990280000000	28.9	2.13076	0.9229
7043700000000	31.1698	2.18605	0.9748
7220210000000	42.6219	2.09517	0.70496
7474040000000	32.9531	2.12186	0.91686
7476200000000	42.9659	2.08317	0.68636
7539170000000	41.6617	2.11838	0.69135
7695590000000	34.7674	2.06823	0.96175
7921880000000	33.9115	2.04494	0.98692
7948620000000	40.2808	1.96109	0.81317
7951440000000	37.9664	2.00146	0.85592
7997150000000	29.34	2.08102	1.00172
8024820000000	31.7	2.01629	0.8567
8077580000000	30.1842	2.07694	1.09653
8203030000000	32.8856	2.05796	0.87543
8419950000000	40.2297	1.96837	0.79442
8442900000000	34.0377	2.08116	0.86353
8491230000000	31.1428	2.0593	1.12032
8554270000000	32.21	2.12748	0.95224
8633670000000	32.2409	2.09173	1.02286
8763540000000	36.191	1.98852	0.84796
8839330000000	34.2461	2.09915	0.87514
8951110000000	31.6742	2.09612	0.88423
9025880000000	32.4462	2.05709	0.85448
9086600000000	38.4991	1.99192	0.78442
9111030000000	44.5892	1.86968	0.72016
9149020000000	45.7334	1.86793	0.68017
9151260000000	34.9193	1.98785	0.93415
9166810000000	32.7	1.93741	0.89825
9263920000000	32.6	2.01865	0.78684
9355670000000	40.3193	2.10277	0.62327
9373800000000	34.8668	2.02039	0.87121
9451870000000	29.56	2.10686	0.90503
9479760000000	41.0948	2.06207	0.63866
9529950000000	39.6096	2.12486	0.63272
9582220000000	31.2	2.04113	0.80073
9621100000000	28.9	2.27404	0.64544
9640560000000	32	2.01942	0.78696
9714140000000	36.0408	1.96918	0.85211
9759590000000	29.9	2.28086	0.59225
9763820000000	34.5	2.18377	0.55538
9822500000000	36.1192	1.90084	0.91266
9857100000000	36.4775	1.88614	0.93702
9969940000000	36.3303	1.89405	0.92616
10019700000000	32.2518	2.0589	0.80498
10125200000000	30.3195	2.11584	0.82819
10228200000000	27.9	2.28565	0.63513
10252400000000	34.5848	2.01236	0.83727
10322500000000	32.1	2.19093	0.60232
10424700000000	33.6516	1.97792	0.94872
10429100000000	34.2537	2.00643	0.84148
10542600000000	35.7499	1.97017	0.81163
10575600000000	30.1296	2.11535	0.88826
10582900000000	28.4608	2.11225	0.89731
10634900000000	30.6602	2.0567	0.90577
10731200000000	29.6973	2.11909	0.81293
10871600000000	30.5164	2.0648	0.86878
10902600000000	30.4649	2.10631	0.80543
10941000000000	36.1	2.10834	0.56179
11055900000000	30.5605	2.11822	0.77707
11086400000000	27.7	2.08845	0.83369
11255300000000	33.5241	2.01033	0.83089
11257700000000	29.4265	2.09961	0.85848
11270700000000	33.0112	2.02825	0.75836
11287600000000	37.854	2.10756	0.61143
11377300000000	27.3861	2.13374	0.93505
11401800000000	27.4957	2.09052	0.95624
11432300000000	35.0324	1.96661	0.81035
11479200000000	34.3407	1.99857	0.78694
11774000000000	37.1842	2.12214	0.58963
11823000000000	27.5516	2.08213	0.94527
11841300000000	29.5042	2.02187	0.97556
11872800000000	36.5864	2.15343	0.58401
11934400000000	27.2	2.07668	0.84304
12004900000000	29.6747	2.09286	0.78294
12063200000000	29.2336	2.11189	0.7846
12352600000000	29.038	2.11319	0.80861
12385600000000	26.7441	2.12868	0.92387
12424100000000	35.6	2.07927	0.54405
12432100000000	30.6	2.00333	0.73283
12946300000000	32.7	1.94405	0.68397
13047200000000	35.4387	1.95427	0.75805
13179700000000	27.3705	2.01816	1.02479
13295800000000	40.008	1.97249	0.57123
13349400000000	38.8	1.95132	0.67321
13430300000000	34.8193	2.16154	0.56955
13447300000000	34.1725	1.95005	0.76267
13660000000000	35.0111	2.1385	0.57286
13788800000000	34.5166	2.13404	0.57021
13837500000000	29.9	1.99237	0.72253
13912500000000	38.0634	2.03353	0.56898
14015500000000	41.8	1.87191	0.6406
14041200000000	38.4664	1.92433	0.64016
14065500000000	32.8445	1.95441	0.80517
14130800000000	28.6	1.97204	0.84198
14134700000000	24.5	2.22846	0.67949
14137400000000	31.1	1.99482	0.63802
14140600000000	33.2367	1.96837	0.76185
14156500000000	26.4	2.26162	0.57875
14227600000000	29.7458	2.03915	0.80116
14259000000000	25.3	2.24112	0.63064
14489200000000	33.5428	1.93756	0.76616
14740400000000	29.2	1.9985	0.70948
14759900000000	33.1247	1.972	0.74174
14765000000000	32.4175	2.00709	0.74991
14828300000000	40.7	1.91485	0.59619
14847600000000	27.2111	2.07066	0.85919
14930200000000	27.251	2.07568	0.89289
15015300000000	32.6901	1.9511	0.79867
15177300000000	31.3447	2.00111	0.77841
15186900000000	24.7	2.24559	0.62051
15636700000000	26.7824	1.98106	0.9327
15797300000000	34.1	2.04819	0.53088
15855800000000	27.2612	2.04548	0.90281
15879600000000	24.6	2.09724	0.81103
16061900000000	27.2094	2.09565	0.82565
16204800000000	28.492	2.0609	0.72629
16225200000000	29.6618	2.01769	0.79376
16418200000000	30.5	2.08647	0.57214
16460000000000	23.8408	2.12873	0.85297
16475300000000	38.2101	1.95962	0.54778
16551000000000	24.832	2.11868	0.88459
16919100000000	37.3161	1.9758	0.54787
16945100000000	32.3385	2.1279	0.56042
17096800000000	34.8478	1.89692	0.68791
17106900000000	26.5225	2.09742	0.79566
17124600000000	35.9381	2.01914	0.5513
17239100000000	32.1682	2.14001	0.54667
17422400000000	30.6	2.10573	0.52489
17499500000000	26.2537	2.08466	0.86165
17514000000000	31.2818	2.16842	0.5525
17530700000000	28.3	1.98681	0.67559
17568200000000	28.1	1.98697	0.67822
17699400000000	35.6144	2.01636	0.54717
17997500000000	28.5681	2.02992	0.77333
18420700000000	34.5	1.99316	0.6136
18441000000000	36.2563	1.97811	0.5382
18592200000000	31.791	1.96233	0.71593
18607500000000	31.8131	1.947	0.6712
18634900000000	29.1	1.97201	0.64114
18670100000000	26.3	1.97145	0.82871
18699500000000	35.0958	2.01864	0.54032
18771400000000	30.614	1.98832	0.71858
18903500000000	27.8	1.97883	0.67399
19004600000000	23.3642	2.11004	0.94597
19036800000000	31.3	2.02893	0.55188
19142900000000	28.0039	2.00732	0.78633
19508300000000	22.9	2.07802	0.80711
19633500000000	36.8	1.9452	0.59002
19884300000000	36	1.93589	0.60731
19904400000000	27.2	1.99041	0.66047
20747300000000	27.3442	2.05677	0.72431
20967900000000	21.3657	2.13831	0.95984
21645500000000	26.3	1.9872	0.67091
22297500000000	28.7324	1.96552	0.7257
22462000000000	33.6142	1.9952	0.51833
22531900000000	31.0963	1.93262	0.67042
22572800000000	32.7412	2.02503	0.52015
22823000000000	23.3376	1.99661	0.98963
22898300000000	24.228	2.04389	0.82615
22964500000000	28.8236	1.98679	0.70112
23054200000000	26.5259	2.06332	0.58933
23142900000000	24	1.98787	0.79211
23300400000000	28.6765	1.95982	0.70435
23457000000000	22.0712	2.13043	0.88031
23469700000000	28.2795	1.94704	0.75002
24039600000000	26.989	2.00228	0.71621
24526000000000	20.9233	2.08332	0.88662
25459200000000	21.9434	2.0773	0.8366
25792900000000	21.6	2.11425	0.6156
25871500000000	23.4489	2.04064	0.80607
25970700000000	27.7	2.00828	0.56112
26067800000000	30.6129	2.0469	0.50569
26120700000000	26.1957	2.0486	0.69583
26266500000000	20.9	2.11496	0.63654
26505700000000	20	2.10284	0.77185
26530200000000	31.1094	2.01279	0.51048
26776400000000	22	2.13278	0.5766
26976600000000	24.7	1.98622	0.64568
26981100000000	31.1408	1.93144	0.57849
27109800000000	26.8133	1.98017	0.69893
27155100000000	30.5627	1.95763	0.5881
27542700000000	24.3163	2.00476	0.7147
28254900000000	24.4129	2.01148	0.70504
28293100000000	25.8	2.06003	0.53287
28309200000000	25.7998	1.99479	0.71716
28517300000000	22.5	2.04763	0.64207
28992400000000	24.7	1.97935	0.61382
29064300000000	28.5	2.04327	0.58208
29181000000000	25.5812	1.99604	0.70541
29878600000000	25.2587	1.98926	0.73283
30023100000000	24.4	1.98584	0.60666
30333100000000	27.3013	1.96319	0.64882
30664900000000	20	1.98741	0.9326
30860000000000	28.4	2.08178	0.52992
31549000000000	23.6772	2.06004	0.67564
32095000000000	27.4	2.09269	0.42158
32131500000000	24.4813	2.0367	0.68707
32322200000000	19.6	2.03558	0.67568
32667900000000	28.1	2.08236	0.53892
32735000000000	20.4	2.06357	0.71172
32787000000000	21	1.99715	0.75279
32906800000000	21	2.0399	0.71
33235800000000	23.5465	2.06073	0.68751
34295200000000	22.4	2.03081	0.59954
34386100000000	22.1	2.05123	0.5753
36024000000000	22	2.06224	0.54376
36058800000000	22.5743	1.99612	0.69152
36160000000000	22.4908	2.02271	0.67987
36211500000000	22.1	1.9456	0.7258
36284200000000	21.7	1.95051	0.73684
36722100000000	26.4987	2.06375	0.4691
36780700000000	25.4792	2.10756	0.46894
36922800000000	17.2	2.08762	0.78646
37157400000000	20.8581	2.01842	0.79128
37312700000000	16.5	2.14332	0.74984
37394600000000	21.9	1.97912	0.61849
37494400000000	17.1	2.16684	0.62558
37514300000000	22.3	1.99602	0.60558
37615700000000	24.9	2.01865	0.47794
37700600000000	21.2873	2.04876	0.70104
37740000000000	23.7528	2.0271	0.6518
37995800000000	17.1	2.09095	0.77276
38891600000000	23.4664	1.9807	0.67127
38973700000000	22.3806	2.16473	0.49383
39286200000000	22.5951	2.01472	0.68077
39430300000000	16.8	2.1132	0.7183
39571400000000	25.7	1.93027	0.55099
39625900000000	22.6872	2.14354	0.48294
39781000000000	19.5	2.00189	0.72956
39898800000000	15.5	2.2129	0.65436
40194900000000	22.4591	2.01767	0.67019
40341300000000	21.047	2.07065	0.65009
40347300000000	22.4742	1.99456	0.70671
40404100000000	19.7187	2.01899	0.81274
40493300000000	26.1878	1.96301	0.56401
40746800000000	17.2	2.08815	0.7123
40767700000000	16.6	2.10538	0.73273
40943500000000	22.2613	2.16887	0.46153
41644700000000	17.8	1.78901	0.89932
41927000000000	21.6177	2.04667	0.615
42262900000000	17	1.92118	0.75846
42697400000000	18.6	2.10192	0.54837
43014200000000	19.8	2.09505	0.50158
43102900000000	19.2	1.99108	0.6016
43681500000000	15.9469	1.93122
43693900000000	19.3	1.98982	0.57355
43709500000000	23.012	1.99997	0.626
43727000000000	20.9	2.04968	0.52322
43732000000000	19.3188	2.14272	0.6089
43818300000000	19.3	2.00493	0.56561
44021400000000	18.4	1.96031	0.66332
44807800000000	21.4904	2.05469	0.64979
45032300000000	17.3175	2.00395	0.86134
45131200000000	22.7861	2.14835	0.44478
45361400000000	23.5673	2.10277	0.44186
45607500000000	19.4124	2.1018	0.60586
45912900000000	18.9	2.11857	0.48875
46505100000000	19.5707	2.05441	0.63381
46738800000000	19.2115	2.10463	0.6227
46820200000000	19.0204	2.09773	0.64161
46879100000000	19.4458	2.07549	0.68774
47098700000000	19.6264	2.05535	0.62619
47144100000000	19.2215	2.06856	0.62378
47219500000000	17.2	2.03986	0.71641
47364500000000	16.3	2.04425	0.764
47794500000000	19.2703	2.08103	0.63182
48085300000000	19.5	2.10871	0.46034
48686700000000	18.4306	2.13004	0.60502
48892400000000	14.1869	1.97301
48920500000000	21.8	1.95346	0.51903
48977100000000	18.3	2.09411	0.51103
49006400000000	12.7287	1.99054
49361500000000	19.1002	2.04287	0.64306
49362400000000	19.1401	2.12057	0.65624
49734500000000	14.7	2.05107	0.84876
49787500000000	19.4622	2.03632	0.60818
49805100000000	19.3496	2.01231	0.62787
49931400000000	19.3384	2.05067	0.62626
50356100000000	15.4555	1.99158
50461500000000	20.6053	1.97631	0.65278
50552800000000	15.8612	1.97215
50828100000000	21.3888	2.11091	0.53462
50864600000000
51392300000000	15.9	2.10974	0.58235
51513800000000	21.2	2.04132	0.45546
51524500000000	16.8906	2.26176	0.44797
52059800000000	15.4267	1.86178
52315700000000	22.6	2.02325	0.42961
52500800000000	12.3036	2.14727
52672400000000	12.4144	1.98463
53299000000000	19.6927	2.18972	0.43925
53728900000000	13.6444	1.99475
54023600000000	15.7	2.09818	0.57817
54183600000000	15	2.13526	0.57779
55503600000000	17.5756	2.21128	0.44443
55939700000000	18.6	1.97106	0.62121
55995400000000	14.5	2.0625	0.76423
56498200000000	19.2823	2.04397	0.62132
56608700000000	22.4	1.96255	0.44969
57037100000000	15.6504	1.90363
57414800000000	19.1911	1.99453	0.70547
58055200000000	19.3626	2.04681	0.58528
58469100000000	19.3223	2.00961	0.66897
60102800000000	14.5	2.0653	0.69407
60330100000000	15.9	2.02293	0.59015
60678500000000	17	1.86226	0.72817
61182500000000	19.2411	1.9903	0.65087
61460200000000	19.2825	1.9833	0.64677
61570500000000	18.0206	2.03142	0.69957
62122700000000	17.4424	2.06367	0.67746
62186200000000	19.83	2.04184	0.57309
62526600000000	20.5277	1.92761	0.68907
62537800000000	17.0583	2.19274	0.46924
62894400000000	15.7	2.01363	0.59519
63156600000000	14.8	2.09928	0.61093
63338500000000	16.3	1.99933	0.68951
63386400000000	11.4659	2.1573
63847000000000	14.6	2.11402	0.57611
63902700000000	18.6302	2.00594	0.66771
64147300000000	18.1226	2.12642	0.44412
64161900000000	16.9667	2.06688	0.69845
64167800000000	16.6299	2.12608	0.64189
64198400000000	15.8805	2.29665	0.42413
64726400000000	17.6	1.88054	0.62234
65116400000000	14.4	2.0982	0.57498
66147900000000	17.5836	2.05513	0.663
66496200000000	14.4546	2.03335
66725300000000	17.391	2.18099	0.43701
66767100000000	16.4	1.99427	0.5276
66771000000000	12.4905	1.98419
67017200000000	16.9	1.85287	0.66903
67455700000000	14.1	2.14009	0.54277
67691900000000	14.2	2.11955	0.54387
67900800000000	17.6	1.90386	0.56469
69866300000000	15	1.77827
70632300000000	19.6545	1.77447
71393100000000	15.8	2.01244	0.50077
71449200000000	15.6	1.97697	0.5493
71760800000000	13.6	2.14074	0.54593
72635300000000	13.6881	2.15004	0.77575
72913400000000	14.6	1.77311
73901000000000	16.3	1.96387	0.53141
74786900000000	19.8	1.89755	0.51517
75963500000000	15.5	1.93916	0.57117
76279300000000	13.9	2.09147	0.54999
77241800000000	14.9453	2.12178	0.63095
77279900000000	14.6	1.81115
78137400000000	14	1.77233
82209200000000	16.7535	1.96584
82440000000000	16.2	1.94652	0.51235
82538100000000	14.5594	2.20191	0.4424
83570000000000	14.2	1.81503
84625600000000	14.2702	2.24852	0.41287
84767500000000	12.9	2.08715	0.56742
86077800000000	14.6256	2.24722	0.41266
86441100000000	17.1522	1.8874	0.80181
86625100000000	15.0271	2.17008	0.42832
86696500000000	15.5	1.94401	0.51136
86729100000000	16.7057	1.91029	0.7947
87231500000000	15.6	1.79014
87240300000000	14.3	1.8856	0.69039
87274100000000	14.8	1.89328	0.6223
88083800000000	14.1	1.84765
88091100000000	15.1	1.95017	0.5104
88926600000000	16.2714	1.94585	0.75959
89189100000000	16.3	1.81935
89788600000000	11.8708	2.00307	0.94868
90104600000000	16.5442	1.90125	0.78132
90341600000000	14.6	2.01127	0.46293
90587900000000	11.8126	2.14246	0.77756
93334000000000	13.8528	1.97372	0.92064
93778400000000	15.2	1.90056	0.53385
94220900000000	9.32458	2.21657
96067000000000	11.8442	2.14213	0.7248
96072900000000	15.4	1.90823	0.51555
96076000000000	10.7677	2.24318
96212900000000	16.3	1.83101
97433500000000	13.4856	2.03482
97863900000000	8.70268	2.13389
98008000000000	14.2	2.00201	0.46183
98245900000000	11.7	1.99954
100593000000000	11.878	2.13526	0.70419
101009000000000	10.7458	2.03226
101325000000000	14	1.99147	0.43718
102531000000000	11.63	2.33075	0.4863
103318000000000	13.5959	2.02391
104395000000000	14.6	1.90152	0.55326
104622000000000	13.7	1.9989	0.45033
105318000000000	15.9251	2.02	0.55618
106400000000000	18.1	1.94884	0.37922
106723000000000	15.7076	1.91541
106986000000000	12.6673	1.96998
107948000000000	11.0511	2.12992	0.75138
107990000000000	15.0943	1.93923
108174000000000	15	1.8774
108244000000000	15.6	2.06377	0.31056
109093000000000	13.9809	1.97937
109724000000000	14.0546	1.90017
110070000000000	10.5574	2.21346	0.69139
110834000000000	15	1.86259
112133000000000	13.1659	2.00729
112139000000000	17.1423	1.89852	0.61165
112228000000000	15.0679	1.96472	0.64396
112239000000000	10.1391	2.33596	0.53323
112828000000000	15.2617	1.90677
113441000000000	15.6	2.02086	0.31609
113514000000000	12.7867	2.05955
115761000000000	15.2897	1.97554
116172000000000	10.2768	2.08721
117609000000000	11.7757	1.92142
118061000000000	13.3314	2.00495
118275000000000	14.146	2.02286
118413000000000	15.7362	1.9462	0.60468
119604000000000	15.1	1.79907
121228000000000	13.6553	1.92566
122662000000000	10.9673	2.05725
122822000000000	12.1112	1.95199
123187000000000	12.5685	1.91479
124123000000000	10.4571	2.10869
124143000000000	14.3	1.85557
125305000000000	14.8	1.84103
126148000000000	14.7	1.84716
126834000000000	11.3284	2.27506	0.46919
127709000000000	11.8631	2.17058	0.53582
129952000000000	12.034	2.12116	0.55872
131741000000000	8.71592	2.27041
133071000000000	11.0951	2.13268
134072000000000	12.5113	2.13076	0.48527
134260000000000	14.7	1.78661
134352000000000	15.1	1.80283
134932000000000	13.5418	2.03652
136186000000000	9.4641	2.17831	0.7099
143249000000000	9.60917	2.12796
146157000000000	8.43796	2.19282
150882000000000	13.2617	1.88835
154564000000000	9.03979	2.18943	0.68685
162868000000000	14.2883	2.07139	0.41715
170364000000000	7.96674	2.00347
173472000000000	14.8	1.979
173692000000000	13.1241	1.89875
176416000000000	11.1	1.9334
176514000000000	13.8487	2.06705	0.41621
176912000000000	11.8842	2.10302
179486000000000	14.1	1.95129
179588000000000	13.3651	1.84874
181892000000000	12.9052	2.07456
188777000000000	12.8518	2.07723
194447000000000	10.2904	1.97181
195236000000000	9.94664	2.03735
196269000000000
199551000000000	7.93799	2.11798
212534000000000	11.2061	1.86071
213770000000000	7.0137	2.3033	0.48293
220794000000000	8.31176	2.21695	0.45212
231690000000000	9.68534	1.98305
232869000000000
237093000000000	9.42749	2.03189
267174000000000	14.1	1.96882
268499000000000	10.9622	1.86313
269592000000000	12.6603	1.7344
271511000000000	7.21725	2.0423
277200000000000	13.4	1.89333
302987000000000	12.8208	1.72127
312338000000000	12.4049	1.73975
315845000000000	7.65849	2.09497	0.42021

## Sheet: Fig3 GMD Model vs Meas
GMD_EEP_fromPSD (nm)	GMD_EEP_lognormalModel1 (nm)	GMD_EEP_lognormalModel2 (nm)	GMD_EEP_ExpFit (nm)
7.65849	10.8503	9.29854	10.6429
12.4049	10.8907	9.33321	10.6488
12.8208	11.0016	9.42825	10.6661
13.4	11.3327	9.71199	10.7276
7.21725	11.4113	9.77935	10.7445
12.6603	11.4383	9.8025	10.7505
10.9622	11.4538	9.81578	10.754
14.1	11.4727	9.83198	10.7584
9.42749	11.9388	10.2314	10.8838
9.68534	12.0308	10.3103	10.913
8.31176	12.2256	10.4772	10.9799
7.0137	12.358	10.5907	11.0295
11.2061	12.382	10.6112	11.0388
7.93799	12.6449	10.8365	11.1485
9.94664	12.7373	10.9157	11.1903
10.2904	12.7545	10.9305	11.1983
12.8518	12.881	11.0388	11.2587
12.9052	13.0415	11.1764	11.3402
13.3651	13.097	11.224	11.3696
14.1	13.0995	11.2261	11.3709
11.8842	13.1627	11.2803	11.4052
13.8487	13.1726	11.2888	11.4106
11.1	13.1751	11.2908	11.412
13.1241	13.2436	11.3496	11.4502
14.8	13.2492	11.3544	11.4534
7.96674	13.3293	11.423	11.4994
14.2883	13.5307	11.5956	11.6212
9.03979	13.7688	11.7997	11.7759
13.2617	13.8799	11.8949	11.852
8.43796	14.0279	12.0217	11.9574
9.60917	14.1222	12.1025	12.0269
9.4641	14.3622	12.3082	12.2118
13.5418	14.4065	12.3462	12.2472
15.1	14.4273	12.364	12.2639
14.7	14.4306	12.3668	12.2665
12.5113	14.4373	12.3726	12.272
11.0951	14.4734	12.4035	12.3013
8.71592	14.522	12.4451	12.3411
12.034	14.5883	12.502	12.3963
11.8631	14.6732	12.5747	12.4681
11.3284	14.7069	12.6036	12.497
14.7	14.7335	12.6264	12.5199
14.8	14.7664	12.6546	12.5486
14.3	14.8124	12.694	12.5888
10.4571	14.8132	12.6947	12.5895
12.5685	14.8506	12.7267	12.6225
12.1112	14.8653	12.7394	12.6356
10.9673	14.8717	12.7449	12.6413
13.6553	14.9301	12.7949	12.6937
15.1	14.9974	12.8526	12.7548
15.7362	15.0475	12.8956	12.8008
14.146	15.0534	12.9006	12.8062
13.3314	15.0625	12.9084	12.8146
11.7757	15.0817	12.9248	12.8325
10.2768	15.1437	12.9779	12.8903
15.2897	15.1616	12.9933	12.9072
12.7867	15.261	13.0785	13.0018
15.6	15.2642	13.0813	13.0049
15.2617	15.2918	13.1049	13.0315
10.1391	15.3186	13.1278	13.0573
15.0679	15.319	13.1282	13.0578
17.1423	15.3231	13.1317	13.0617
13.1659	15.3233	13.1319	13.062
15	15.383	13.183	13.1202
10.5574	15.4185	13.2135	13.1552
14.0546	15.4347	13.2273	13.1711
13.9809	15.4644	13.2528	13.2006
15.6	15.5047	13.2873	13.2408
15	15.508	13.2902	13.2441
15.0943	15.5169	13.2978	13.253
11.0511	15.5189	13.2995	13.255
12.6673	15.5653	13.3392	13.3017
15.7076	15.578	13.3502	13.3147
18.1	15.5938	13.3637	13.3306
15.9251	15.647	13.4093	13.3849
13.7	15.6816	13.439	13.4204
14.6	15.6929	13.4487	13.4321
13.5959	15.7473	13.4952	13.4883
11.63	15.7875	13.5297	13.5303
14	15.8499	13.5832	13.5958
10.7458	15.8664	13.5973	13.6132
11.878	15.8882	13.616	13.6363
11.7	16.0138	13.7236	13.7707
14.2	16.0267	13.7347	13.7846
8.70268	16.0346	13.7414	13.7932
13.4856	16.0582	13.7616	13.8187
16.3	16.1258	13.8196	13.8924
10.7677	16.1334	13.8261	13.9008
15.4	16.1336	13.8263	13.901
11.8442	16.1339	13.8266	13.9014
9.32458	16.2386	13.9163	14.0169
15.2	16.2641	13.9381	14.0452
13.8528	16.2899	13.9602	14.074
11.8126	16.4529	14.0999	14.2578
14.6	16.4678	14.1127	14.2749
16.5442	16.4822	14.1251	14.2913
11.8708	16.5016	14.1416	14.3134
16.3	16.5384	14.1732	14.3557
16.2714	16.5547	14.1872	14.3744
15.1	16.6069	14.2319	14.4347
14.1	16.6073	14.2323	14.4352
14.8	16.6585	14.2761	14.4947
14.3	16.6607	14.278	14.4972
15.6	16.6612	14.2785	14.4978
16.7057	16.6933	14.306	14.5352
15.5	16.6954	14.3078	14.5377
15.0271	16.7	14.3117	14.5431
17.1522	16.7119	14.3218	14.5569
14.6256	16.7354	14.342	14.5844
12.9	16.8211	14.4155	14.6855
14.2702	16.8305	14.4235	14.6966
14.2	16.9011	14.484	14.7804
14.5594	16.9712	14.5441	14.8643
16.2	16.978	14.5499	14.8723
16.7535	16.9938	14.5635	14.8914
14	17.284	14.8122	15.2444
14.6	17.3477	14.8668	15.323
14.9453	17.3506	14.8692	15.3265
13.9	17.4233	14.9315	15.4166
15.5	17.4474	14.9522	15.4466
19.8	17.5384	15.0302	15.5603
16.3	17.6082	15.09	15.648
14.6	17.6873	15.1578	15.748
13.6881	17.7099	15.1771	15.7765
13.6	17.7815	15.2385	15.8675
15.6	17.8073	15.2607	15.9004
15.8	17.812	15.2647	15.9064
19.6545	17.8757	15.3193	15.9878
15	17.9408	15.375	16.0712
17.6	18.1123	15.522	16.2925
14.2	18.1309	15.538	16.3166
14.1	18.152	15.5561	16.344
16.9	18.1915	15.5899	16.3954
12.4905	18.2139	15.6091	16.4245
16.4	18.2142	15.6094	16.4249
17.391	18.218	15.6126	16.4299
14.4546	18.2389	15.6305	16.4571
17.5836	18.2709	15.6579	16.4988
14.4	18.3669	15.7402	16.6244
17.6	18.4037	15.7717	16.6727
15.8805	18.454	15.8148	16.7388
16.6299	18.4569	15.8173	16.7427
16.9667	18.4575	15.8178	16.7434
18.1226	18.4589	15.819	16.7453
18.6302	18.4824	15.8392	16.7762
14.6	18.4878	15.8438	16.7833
11.4659	18.5325	15.8821	16.8422
16.3	18.5371	15.8861	16.8484
14.8	18.5549	15.9013	16.8719
15.7	18.5807	15.9234	16.9059
17.0583	18.6159	15.9536	16.9525
20.5277	18.617	15.9545	16.954
19.83	18.6509	15.9836	16.9989
17.4424	18.6573	15.989	17.0073
18.0206	18.7129	16.0367	17.0811
19.2825	18.7241	16.0463	17.096
19.2411	18.7524	16.0705	17.1336
17	18.8041	16.1149	17.2025
15.9	18.8403	16.1459	17.2506
14.5	18.864	16.1662	17.2823
19.3223	19.0381	16.3154	17.5151
19.3626	19.0832	16.3541	17.5757
19.1911	19.1539	16.4146	17.6706
15.6504	19.1961	16.4508	17.7274
22.4	19.2444	16.4922	17.7924
19.2823	19.2569	16.5029	17.8093
14.5	19.3144	16.5522	17.8867
18.6	19.3208	16.5577	17.8954
17.5756	19.3713	16.6009	17.9635
15	19.5273	16.7346	18.1745
15.7	19.5466	16.7512	18.2005
13.6444	19.5822	16.7817	18.2488
19.6927	19.6348	16.8267	18.32
12.4144	19.7123	16.8932	18.4251
12.3036	19.7338	16.9116	18.4542
22.6	19.757	16.9315	18.4858
15.4267	19.7893	16.9592	18.5297
16.8906	19.8576	17.0177	18.6224
21.2	19.859	17.0189	18.6243
15.9	19.8746	17.0323	18.6455
21.3888	19.9479	17.0951	18.7451
15.8612	19.984	17.1261	18.7942
20.6053	19.9961	17.1364	18.8106
15.4555	20.01	17.1483	18.8296
19.3384	20.0666	17.1968	18.9065
19.3496	20.0835	17.2113	18.9295
19.4622	20.0859	17.2134	18.9327
14.7	20.093	17.2195	18.9424
19.1401	20.1434	17.2626	19.011
19.1002	20.1435	17.2627	19.0111
12.7287	20.1921	17.3043	19.0771
18.3	20.1961	17.3078	19.0826
21.8	20.2039	17.3145	19.0932
14.1869	20.2078	17.3178	19.0985
18.4306	20.2362	17.3421	19.1372
19.5	20.3202	17.4141	19.2515
19.2703	20.3613	17.4494	19.3074
16.3	20.4228	17.502	19.391
17.2	20.4436	17.5199	19.4194
19.2215	20.4545	17.5293	19.4342
19.6264	20.4611	17.5349	19.4432
19.4458	20.493	17.5622	19.4866
19.0204	20.5016	17.5696	19.4983
19.2115	20.5135	17.5798	19.5145
19.5707	20.5478	17.6092	19.5611
18.9	20.6357	17.6846	19.6807
19.4124	20.6817	17.7239	19.7432
23.5673	20.719	17.7559	19.7939
22.7861	20.7542	17.7861	19.8417
17.3175	20.7694	17.7991	19.8623
21.4904	20.804	17.8288	19.9093
18.4	20.9272	17.9343	20.0765
19.3	20.9595	17.962	20.1203
19.3188	20.9732	17.9738	20.139
20.9	20.974	17.9745	20.14
23.012	20.9768	17.9769	20.1439
19.3	20.9793	17.979	20.1472
15.9469	20.9813	17.9807	20.1499
19.2	21.0748	18.0608	20.2766
19.8	21.0892	18.0732	20.2962
18.6	21.1413	18.1178	20.3666
17	21.2135	18.1797	20.4643
21.6177	21.27	18.2281	20.5406
17.8	21.3179	18.2692	20.6054
22.2613	21.439	18.3729	20.7686
16.6	21.4697	18.3993	20.81
17.2	21.4734	18.4024	20.815
26.1878	21.5181	18.4407	20.8752
19.7187	21.5339	18.4543	20.8964
22.4742	21.544	18.4629	20.91
21.047	21.5451	18.4639	20.9115
22.4591	21.5712	18.4862	20.9466
15.5	21.6245	18.5319	21.0181
19.5	21.6458	18.5501	21.0467
22.6872	21.674	18.5743	21.0846
25.7	21.6839	18.5828	21.0979
16.8	21.7098	18.605	21.1326
22.5951	21.7363	18.6277	21.1681
22.3806	21.7942	18.6774	21.2457
23.4664	21.8095	18.6905	21.2662
17.1	21.9796	18.8362	21.4933
23.7528	22.0292	18.8787	21.5593
21.2873	22.0368	18.8853	21.5695
24.9	22.0534	18.8995	21.5916
22.3	22.0732	18.9165	21.618
17.1	22.0771	18.9198	21.6232
21.9	22.0968	18.9366	21.6493
16.5	22.1129	18.9505	21.6708
20.8581	22.1437	18.9769	21.7116
17.2	22.1905	19.017	21.7737
25.4792	22.219	19.0414	21.8116
26.4987	22.2309	19.0515	21.8272
21.7	22.3199	19.1279	21.9451
22.1	22.3348	19.1407	21.9648
22.4908	22.3454	19.1498	21.9788
22.5743	22.3663	19.1676	22.0064
22	22.3735	19.1738	22.0159
22.1	22.7233	19.4735	22.4753
22.4	22.7433	19.4907	22.5014
23.5465	22.9825	19.6957	22.8126
21	23.0588	19.7611	22.9114
21	23.0868	19.7851	22.9477
20.4	23.0991	19.7956	22.9634
28.1	23.1149	19.8091	22.9838
19.6	23.197	19.8795	23.0896
24.4813	23.2428	19.9188	23.1486
27.4	23.2516	19.9263	23.1598
23.6772	23.385	20.0406	23.3307
28.4	23.5577	20.1886	23.5509
20	23.6076	20.2314	23.6141
27.3013	23.6933	20.3049	23.7227
24.4	23.7746	20.3745	23.8253
25.2587	23.8129	20.4073	23.8734
25.5812	24.0011	20.5687	24.1094
28.5	24.0332	20.5962	24.1494
24.7	24.0531	20.6132	24.1742
22.5	24.1859	20.727	24.3392
25.7998	24.245	20.7777	24.4124
25.8	24.2496	20.7816	24.4181
24.4129	24.2605	20.791	24.4316
24.3163	24.4679	20.9686	24.6866
30.5627	24.5837	21.0679	24.8281
26.8133	24.5974	21.0797	24.8448
31.1408	24.6365	21.1131	24.8923
24.7	24.6378	21.1143	24.8939
22	24.6991	21.1668	24.9683
31.1094	24.7753	21.2321	25.0605
20	24.7829	21.2386	25.0697
20.9	24.8579	21.3029	25.1601
26.1957	24.9041	21.3424	25.2156
30.6129	24.9209	21.3569	25.2358
27.7	24.9519	21.3834	25.273
23.4489	24.9838	21.4108	25.3111
21.6	25.0091	21.4325	25.3415
21.9434	25.1179	21.5257	25.4712
20.9233	25.4325	21.7953	25.8425
26.989	25.6029	21.9414	26.0413
28.2795	25.8085	22.1175	26.2789
22.0712	25.8132	22.1215	26.2843
28.6765	25.8709	22.171	26.3505
24	25.9294	22.2211	26.4175
26.5259	25.9626	22.2496	26.4555
28.8236	25.9964	22.2785	26.494
24.228	26.0214	22.3	26.5224
23.3376	26.05	22.3245	26.5549
32.7412	26.1459	22.4067	26.6636
31.0963	26.1617	22.4202	26.6815
33.6142	26.1888	22.4435	26.7121
28.7324	26.2531	22.4985	26.7844
26.3	26.514	22.7222	27.0759
21.3657	26.7966	22.9644	27.387
27.3442	26.8913	23.0455	27.4901
27.2	27.2656	23.3663	27.8929
36	27.2748	23.3741	27.9027
36.8	27.3905	23.4733	28.0254
22.9	27.4489	23.5234	28.0872
28.0039	27.6225	23.6721	28.2692
31.3	27.6737	23.716	28.3226
23.3642	27.6893	23.7294	28.3389
27.8	27.7386	23.7716	28.3901
30.614	27.8035	23.8272	28.4573
35.0958	27.8391	23.8577	28.494
26.3	27.8537	23.8703	28.5091
29.1	27.8712	23.8853	28.5272
31.8131	27.8849	23.897	28.5413
31.791	27.8925	23.9035	28.5491
36.2563	27.9686	23.9687	28.6271
34.5	27.9789	23.9775	28.6376
28.5681	28.1964	24.164	28.8589
35.6144	28.3539	24.2989	29.0173
28.1	28.4243	24.3592	29.0877
28.3	28.4445	24.3766	29.1079
31.2818	28.4536	24.3843	29.1169
26.2537	28.4614	24.3911	29.1247
30.6	28.5033	24.427	29.1664
32.1682	28.604	24.5132	29.266
35.9381	28.6676	24.5678	29.3287
26.5225	28.6775	24.5762	29.3384
34.8478	28.6832	24.5811	29.344
32.3385	28.7685	24.6542	29.4276
37.3161	28.7832	24.6668	29.442
24.832	28.995	24.8484	29.6476
38.2101	29.0394	24.8864	29.6903
23.8408	29.0484	24.8941	29.699
30.5	29.073	24.9152	29.7227
29.6618	29.1879	25.0136	29.8326
28.492	29.2001	25.0241	29.8443
27.2094	29.2864	25.0981	29.9263
24.6	29.3981	25.1938	30.0319
27.2612	29.4127	25.2063	30.0457
34.1	29.449	25.2374	30.0798
26.7824	29.5495	25.3235	30.1739
24.7	29.8384	25.5711	30.4412
31.3447	29.8447	25.5765	30.447
32.6901	29.9516	25.6681	30.5447
27.251	30.0084	25.7168	30.5964
27.2111	30.064	25.7644	30.6467
40.7	30.077	25.7756	30.6586
32.4175	30.1199	25.8123	30.6973
33.1247	30.1234	25.8153	30.7004
29.2	30.1367	25.8267	30.7124
33.5428	30.3099	25.9752	30.8676
25.3	30.4721	26.1142	31.0115
29.7458	30.4945	26.1334	31.0313
26.4	30.5454	26.177	31.0761
33.2367	30.5569	26.1868	31.0862
31.1	30.5592	26.1888	31.0882
24.5	30.5611	26.1905	31.0899
28.6	30.5639	26.1929	31.0924
32.8445	30.6112	26.2334	31.1338
38.4664	30.6288	26.2485	31.1493
41.8	30.6475	26.2645	31.1656
38.0634	30.723	26.3292	31.2313
29.9	30.7784	26.3767	31.2794
34.5166	30.8146	26.4077	31.3107
35.0111	30.9111	26.4904	31.3939
34.1725	31.0732	26.6293	31.5326
34.8193	31.0864	26.6406	31.5437
38.8	31.149	26.6943	31.5969
40.008	31.1909	26.7302	31.6323
27.3705	31.2822	26.8084	31.7092
35.4387	31.3877	26.8988	31.7976
32.7	31.469	26.9685	31.8652
30.6	31.8971	27.3353	32.216
35.6	31.9039	27.3412	32.2215
26.7441	31.9369	27.3695	32.2482
29.038	31.9654	27.3939	32.2711
29.2336	32.2189	27.6112	32.4736
29.6747	32.271	27.6558	32.5148
27.2	32.3344	27.7102	32.5648
36.5864	32.3902	27.758	32.6086
29.5042	32.419	27.7826	32.6311
27.5516	32.4356	27.7969	32.6442
37.1842	32.4805	27.8354	32.6793
34.3407	32.7563	28.0717	32.8924
35.0324	32.801	28.1101	32.9266
27.4957	32.8302	28.1351	32.9489
27.3861	32.8538	28.1553	32.9669
37.854	32.9406	28.2297	33.0328
33.0112	32.9571	28.2438	33.0453
29.4265	32.9698	28.2546	33.0549
33.5241	32.9721	28.2566	33.0566
27.7	33.1387	28.3994	33.1819
30.5605	33.1691	28.4255	33.2047
36.1	33.2848	28.5247	33.2908
30.4649	33.3239	28.5581	33.3197
30.5164	33.3555	28.5852	33.343
29.6973	33.5004	28.7094	33.4495
30.6602	33.6011	28.7957	33.5229
28.4608	33.6561	28.8428	33.5628
30.1296	33.6638	28.8495	33.5684
35.7499	33.6989	28.8795	33.5938
34.2537	33.8207	28.9839	33.6814
33.6516	33.8255	28.988	33.6849
32.1	33.9368	29.0834	33.7643
34.5848	34.0139	29.1495	33.8191
27.9	34.0408	29.1725	33.8381
30.3195	34.1558	29.271	33.9191
32.2518	34.2752	29.3734	34.0026
36.3303	34.3321	29.4222	34.0422
36.4775	34.4627	29.534	34.1324
36.1192	34.5031	29.5687	34.1602
34.5	34.5721	29.6278	34.2075
29.9	34.577	29.6321	34.2109
36.0408	34.6309	29.6782	34.2476
32	34.7188	29.7535	34.3073
28.9	34.7422	29.7736	34.3231
31.2	34.7891	29.8138	34.3548
39.6096	34.8526	29.8682	34.3976
41.0948	34.914	29.9208	34.4387
29.56	34.9483	29.9502	34.4617
34.8668	35.045	30.0331	34.5261
40.3193	35.0677	30.0525	34.5411
32.6	35.1831	30.1514	34.6173
32.7	35.3069	30.2575	34.6984
34.9193	35.3268	30.2746	34.7114
45.7334	35.3297	30.2771	34.7133
44.5892	35.3788	30.3191	34.7452
38.4991	35.4104	30.3463	34.7658
32.4462	35.4897	30.4142	34.8171
31.6742	35.5882	30.4986	34.8805
34.2461	35.7376	30.6267	34.9758
36.191	35.8403	30.7147	35.0409
32.2409	36.0191	30.8679	35.1531
32.21	36.1302	30.9631	35.2223
31.1428	36.2194	31.0396	35.2774
34.0377	36.2884	31.0987	35.3198
40.2297	36.3214	31.1269	35.34
32.8856	36.6387	31.3989	35.5325
30.1842	36.8274	31.5606	35.6452
31.7	36.9079	31.6296	35.6928
29.34	36.9505	31.6661	35.7179
37.9664	37.0211	31.7266	35.7594
40.2808	37.0255	31.7304	35.762
33.9115	37.0671	31.766	35.7863
34.7674	37.4269	32.0744	35.9943
41.6617	37.684	32.2947	36.1401
42.9659	37.7895	32.3851	36.1993
32.9531	37.7932	32.3882	36.2013
42.6219	38.231	32.7634	36.4426
31.1698	38.5477	33.0348	36.6132
28.9	38.6456	33.1188	36.6652
29.5	38.6842	33.1518	36.6857
33.7018	38.8099	33.2595	36.7519
42.7874	38.9052	33.3412	36.8017
31.3	39.0436	33.4599	36.8736
43.7174	39.1874	33.5831	36.9476
35.4319	39.2649	33.6495	36.9873
38.2739	39.2853	33.667	36.9977
40.6489	39.4151	33.7782	37.0635
39.6	39.463	33.8192	37.0877
29.7	39.5665	33.908	37.1397
32.1553	39.6269	33.9598	37.1699
33.4043	39.6744	34.0005	37.1936
41.303	39.746	34.0618	37.2291
30.4	39.8046	34.112	37.2581
40.99	39.8211	34.1262	37.2662
44.9193	39.8849	34.1808	37.2976
32.3749	39.895	34.1895	37.3026
35.9628	39.9405	34.2285	37.3248
37.7946	40.0522	34.3242	37.3793
31	40.0666	34.3365	37.3863
38.1673	40.1807	34.4343	37.4415
38.3323	40.194	34.4457	37.4479
31.5	40.4088	34.6298	37.5508
42.2677	40.4737	34.6854	37.5816
36.8126	40.5255	34.7298	37.6061
36.5	40.5671	34.7655	37.6257
31.1	40.661	34.8459	37.6698
30.3	40.6728	34.856	37.6753
41.2163	40.7292	34.9044	37.7017
42.9293	40.997	35.1339	37.8256
39.892	41.009	35.1442	37.8311
35.1	41.0848	35.2091	37.8658
42.0335	41.1323	35.2499	37.8874
39.9	41.1472	35.2626	37.8942
41.8789	41.2006	35.3084	37.9184
29.4	41.2166	35.322	37.9257
36.8654	41.3865	35.4677	38.0022
44.9193	41.4729	35.5417	38.0408
35.1	41.5274	35.5884	38.0651
34.1	41.6952	35.7322	38.1393
36.3	41.7479	35.7774	38.1625
35.9	42.3997	36.336	38.4428
34.2401	42.492	36.415	38.4816
42.2	42.529	36.4468	38.4972
34.5764	42.6649	36.5633	38.5538
31.9	42.9223	36.7838	38.6598
31.6	43.0115	36.8603	38.6962
33.8	43.0903	36.9278	38.7282
41.5909	43.3035	37.1105	38.8139
44.4203	43.318	37.123	38.8198
32	44.0083	37.7145	39.0899
29.9	44.0386	37.7405	39.1015
44.6138	44.0889	37.7836	39.1208
33.1	44.3186	37.9804	39.2078
34.4	44.4548	38.0972	39.2589
45.6147	44.5036	38.139	39.2771
45.3287	44.5651	38.1917	39.3
32.8	44.6514	38.2657	39.3319
45.7479	44.7156	38.3207	39.3556
42.4674	44.8455	38.432	39.4032
39.2119	45.0686	38.6232	39.4842
30.8	45.1115	38.66	39.4996
46.356	45.346	38.8609	39.5834
45.1321	45.3725	38.8836	39.5927
45.9381	45.3789	38.8891	39.595
46.9465	45.9296	39.361	39.7869
43.2699	46.0218	39.44	39.8185
42.2699	46.1344	39.5366	39.8568
43.2	46.2964	39.6754	39.9114
45.9725	46.6097	39.9438	40.0157
32.7	46.7711	40.0823	40.0688
35.5	47.0059	40.2834	40.145
35.6	47.1345	40.3936	40.1863
44.3	48.0741	41.1988	40.4794
39.3	48.2231	41.3266	40.5245
41.3	48.3569	41.4412	40.5647
40.6	48.9055	41.9113	40.7263
33.8	49.2877	42.2389	40.836
37.0382	49.3152	42.2625	40.8438
37.2	49.4685	42.3939	40.8871
37.1	49.8935	42.7581	41.0052
36.3468	50.128	42.959	41.0693
34.6	50.3272	43.1297	41.123
37.1851	50.4727	43.2545	41.1619
45.5859	50.4951	43.2736	41.1679
38.0627	50.8646	43.5903	41.2651
46.1065	51.7068	44.312	41.4798
47.183	51.8203	44.4093	41.508
38.6	51.905	44.4819	41.5289
47.4601	52.1135	44.6606	41.58
35.7	52.1732	44.7117	41.5946
47.9594	53.0251	45.4418	41.797
35.5	53.3723	45.7394	41.877
48.0118	54.0257	46.2993	42.0236
39.5701	54.8381	46.9955	42.1991
38.891	55.1502	47.263	42.2646
49.7385	55.4669	47.5344	42.33
36.6	55.7737	47.7974	42.3924
39.3737	56.7518	48.6356	42.585
49.7331	56.7716	48.6525	42.5888
50.8566	56.778	48.658	42.59
51.8392	56.8069	48.6828	42.5955
40.454	57.3115	49.1152	42.691
52.2358	57.504	49.2801	42.7268
51.181	57.9808	49.6888	42.814

## Sheet: Fig4 GMD Models vs N_M_SL_EEDB
N/M_SL ICAO EEDB (#/mg)	GMD_EEP_lognormalModel1 (nm)	GMD_EEP_lognormalModel2 (nm)	GMD_EEP_ExpFit (nm)	DAC or TAPS? (2= no, 1 = yes)	Comment
43680900000	209.814	179.808	47.6748	1	outside of the experimental data in this study
43887900000	209.484	179.525	47.6736	1	outside of the experimental data in this study
43887900000	209.484	179.525	47.6736	1	outside of the experimental data in this study
43887900000	209.484	179.525	47.6736	1	outside of the experimental data in this study
43892100000	209.477	179.519	47.6736	1	outside of the experimental data in this study
44193500000	209	179.11	47.6719	1	outside of the experimental data in this study
44193500000	209	179.11	47.6719	1	outside of the experimental data in this study
44661700000	208.267	178.482	47.6692	1	outside of the experimental data in this study
44949300000	207.822	178.1	47.6677	1	outside of the experimental data in this study
46135100000	206.026	176.561	47.6611	1	outside of the experimental data in this study
46279900000	205.811	176.377	47.6602	1	outside of the experimental data in this study
46279900000	205.811	176.377	47.6602	1	outside of the experimental data in this study
46688100000	205.209	175.861	47.658	1	outside of the experimental data in this study
47092200000	204.62	175.357	47.6558	1	outside of the experimental data in this study
48680200000	202.371	173.429	47.6471	1	outside of the experimental data in this study
48803400000	202.2	173.283	47.6464	1	outside of the experimental data in this study
48803400000	202.2	173.283	47.6464	1	outside of the experimental data in this study
48803400000	202.2	173.283	47.6464	1	outside of the experimental data in this study
48946800000	202.003	173.114	47.6456	1	outside of the experimental data in this study
49135100000	201.744	172.892	47.6446	1	outside of the experimental data in this study
49329100000	201.479	172.665	47.6435	1	outside of the experimental data in this study
49410600000	201.369	172.57	47.6431	1	outside of the experimental data in this study
49501400000	201.245	172.465	47.6426	1	outside of the experimental data in this study
49506800000	201.238	172.458	47.6426	1	outside of the experimental data in this study
67971200000	181.06	155.166	47.5469	1	outside of the experimental data in this study
71409700000	178.106	152.635	47.5299	1	outside of the experimental data in this study
71409700000	178.106	152.635	47.5299	1	outside of the experimental data in this study
73414300000	176.47	151.233	47.5202	1	outside of the experimental data in this study
73541700000	176.368	151.145	47.5195	1	outside of the experimental data in this study
73541700000	176.368	151.145	47.5195	1	outside of the experimental data in this study
77770700000	173.112	148.354	47.4992	1	outside of the experimental data in this study
77770700000	173.112	148.354	47.4992	1	outside of the experimental data in this study
79099700000	172.137	147.519	47.4928	1	outside of the experimental data in this study
81002800000	170.778	146.354	47.4838	1	outside of the experimental data in this study
81002800000	170.778	146.354	47.4838	1	outside of the experimental data in this study
89140700000	165.414	141.758	47.4459	1	outside of the experimental data in this study
781026000000	80.2374	68.7623	45.3505	1	outside of the experimental data in this study
781026000000	80.2374	68.7623	45.3505	1	outside of the experimental data in this study
1155810000000	70.4104	60.3407	44.5177	1	outside of the experimental data in this study
1155810000000	70.4104	60.3407	44.5177	1	outside of the experimental data in this study
1155810000000	70.4104	60.3407	44.5177	1	outside of the experimental data in this study
1418930000000	65.7574	56.3532	43.9887	1	outside of the experimental data in this study
1702140000000	61.8871	53.0364	43.4573	2	outside of the experimental data in this study
1794150000000	60.8106	52.1139	43.2918	2	outside of the experimental data in this study
1794150000000	60.8106	52.1139	43.2918	2	outside of the experimental data in this study
2111590000000	57.5964	49.3593	42.7438	1
2146560000000	57.2819	49.0898	42.6854	2
2146560000000	57.2819	49.0898	42.6854	2
2146560000000	57.2819	49.0898	42.6854	2
2169650000000	57.078	48.9151	42.6471	2
2169650000000	57.078	48.9151	42.6471	2
2352650000000	55.5579	47.6124	42.3486	1
2478240000000	54.6031	46.7941	42.1491	2
2478240000000	54.6031	46.7941	42.1491	2
2597070000000	53.7572	46.0692	41.964	1
2610720000000	53.6634	45.9889	41.943	2
2610720000000	53.6634	45.9889	41.943	2
2610720000000	53.6634	45.9889	41.943	2
2654280000000	53.3683	45.7359	41.8761	1
2654280000000	53.3683	45.7359	41.8761	1
2670890000000	53.2574	45.6408	41.8507	2
2670890000000	53.2574	45.6408	41.8507	2
2670890000000	53.2574	45.6408	41.8507	2
2848410000000	52.1272	44.6723	41.5834	2
2857620000000	52.0711	44.6243	41.5697	1
2857620000000	52.0711	44.6243	41.5697	1
2857620000000	52.0711	44.6243	41.5697	1
2931110000000	51.6323	44.2482	41.4612	2
2931110000000	51.6323	44.2482	41.4612	2
2953310000000	51.5025	44.137	41.4286	2
2974720000000	51.3787	44.0309	41.3973	2
2985850000000	51.3148	43.9761	41.3811	1
3008370000000	51.1864	43.8661	41.3483	2
3033760000000	51.0432	43.7434	41.3115	2
3033760000000	51.0432	43.7434	41.3115	2
3033760000000	51.0432	43.7434	41.3115	2
3033760000000	51.0432	43.7434	41.3115	2
3075030000000	50.8138	43.5468	41.2519	1
3124410000000	50.5447	43.3162	41.181	2
3126790000000	50.5319	43.3052	41.1776	2
3127520000000	50.5279	43.3018	41.1766	2
3199050000000	50.1485	42.9766	41.0748	2
3199050000000	50.1485	42.9766	41.0748	2
3230890000000	49.9833	42.835	41.0298	2
3230890000000	49.9833	42.835	41.0298	2
3252160000000	49.874	42.7414	40.9999	2
3304620000000	49.6087	42.514	40.9264	2
3381520000000	49.2298	42.1893	40.8195	2
3381520000000	49.2298	42.1893	40.8195	2
3381520000000	49.2298	42.1893	40.8195	2
3489150000000	48.7183	41.7509	40.6717	2
3489150000000	48.7183	41.7509	40.6717	2
3553300000000	48.4233	41.4982	40.5845	2
3663280000000	47.9338	41.0786	40.4367	2
3663280000000	47.9338	41.0786	40.4367	2
3663280000000	47.9338	41.0786	40.4367	2
3663280000000	47.9338	41.0786	40.4367	2
3807930000000	47.319	40.5517	40.2451	2
3807930000000	47.319	40.5517	40.2451	2
3807930000000	47.319	40.5517	40.2451	2
3811910000000	47.3025	40.5376	40.2399	2
3829640000000	47.2294	40.475	40.2167	2
3997110000000	46.5604	39.9016	39.9994	2
3998120000000	46.5564	39.8983	39.9981	2
4008270000000	46.5171	39.8646	39.9851	2
4011620000000	46.5042	39.8535	39.9808	2
4035560000000	46.412	39.7745	39.9501	2
4078040000000	46.2503	39.6359	39.8959	2
4095090000000	46.186	39.5808	39.8742	2
4095090000000	46.186	39.5808	39.8742	2
4120780000000	46.0899	39.4984	39.8417	2
4175120000000	45.889	39.3263	39.773	2
4175120000000	45.889	39.3263	39.773	2
4175120000000	45.889	39.3263	39.773	2
4187690000000	45.8431	39.2869	39.7572	2
4187690000000	45.8431	39.2869	39.7572	2
4310330000000	45.4041	38.9107	39.6039	2
4310330000000	45.4041	38.9107	39.6039	2
4310330000000	45.4041	38.9107	39.6039	2
4337520000000	45.309	38.8292	39.5702	2
4362810000000	45.2213	38.754	39.5389	2
4379210000000	45.1648	38.7056	39.5187	2
4379210000000	45.1648	38.7056	39.5187	2
4379210000000	45.1648	38.7056	39.5187	2
4379210000000	45.1648	38.7056	39.5187	2
4494370000000	44.7757	38.3722	39.3777	2
4523270000000	44.6801	38.2903	39.3425	2
4523270000000	44.6801	38.2903	39.3425	2
4530550000000	44.6562	38.2698	39.3337	2
4530550000000	44.6562	38.2698	39.3337	2
4530550000000	44.6562	38.2698	39.3337	2
4530930000000	44.6549	38.2687	39.3332	2
4530930000000	44.6549	38.2687	39.3332	2
4530930000000	44.6549	38.2687	39.3332	2
4530930000000	44.6549	38.2687	39.3332	2
4537750000000	44.6326	38.2495	39.325	2
4604630000000	44.4154	38.0634	39.2442	2
4649860000000	44.2709	37.9396	39.1898	2
4649860000000	44.2709	37.9396	39.1898	2
4655090000000	44.2543	37.9254	39.1836	2
4735820000000	44.0014	37.7086	39.0873	2
4748350000000	43.9627	37.6754	39.0724	2
4759410000000	43.9286	37.6462	39.0593	2
4808770000000	43.7778	37.517	39.0009	2
4927900000000	43.4221	37.2122	38.8612	2
5101080000000	42.9251	36.7862	38.661	2
5101080000000	42.9251	36.7862	38.661	2
5101080000000	42.9251	36.7862	38.661	2
5190260000000	42.6778	36.5743	38.5592	2
5204700000000	42.6383	36.5404	38.5427	2
5288990000000	42.4106	36.3453	38.4474	2
5290820000000	42.4057	36.3411	38.4454	2
5312120000000	42.3489	36.2925	38.4214	2
5474160000000	41.9269	35.9308	38.2406	2
5524630000000	41.7988	35.821	38.1848	2
5593130000000	41.6275	35.6742	38.1095	2
5723580000000	41.3088	35.4011	37.9673	2
5723580000000	41.3088	35.4011	37.9673	2
5889900000000	40.9162	35.0647	37.7884	2
6019010000000	40.6216	34.8122	37.6513	2
6019010000000	40.6216	34.8122	37.6513	2
6035020000000	40.5856	34.7813	37.6344	2
6228920000000	40.16	34.4166	37.4316	2
6417790000000	39.7622	34.0756	37.2371	2
6486420000000	39.6214	33.955	37.1671	2
6486420000000	39.6214	33.955	37.1671	2
6492930000000	39.6082	33.9437	37.1605	2
6661370000000	39.2715	33.6551	36.9906	2
6661370000000	39.2715	33.6551	36.9906	2
6661370000000	39.2715	33.6551	36.9906	2
6739270000000	39.1196	33.525	36.9128	2
6798280000000	39.0061	33.4277	36.8542	2
6944630000000	38.7301	33.1912	36.7099	2
6997930000000	38.6315	33.1067	36.6578	2
7089570000000	38.4644	32.9634	36.5686	2
7096120000000	38.4525	32.9533	36.5623	2
7174150000000	38.3126	32.8334	36.4869	2
7174150000000	38.3126	32.8334	36.4869	2
7266750000000	38.1492	32.6933	36.398	2
7511150000000	37.7308	32.3348	36.1664	2
7580000000000	37.6162	32.2366	36.1019	2
7611550000000	37.5642	32.192	36.0725	2
7629760000000	37.5343	32.1664	36.0555	2
7858400000000	37.1667	31.8514	35.8443	2
7876510000000	37.1382	31.8269	35.8278	2
8321190000000	36.4645	31.2496	35.4273	2
8737850000000	35.8754	30.7448	35.063	2
8770830000000	35.8304	30.7062	35.0346	2
8801210000000	35.7891	30.6708	35.0085	2
8806120000000	35.7825	30.6651	35.0043	2
8812890000000	35.7733	30.6572	34.9985	2
8818280000000	35.766	30.651	34.9939	2
8856740000000	35.7142	30.6066	34.9609	2
8856740000000	35.7142	30.6066	34.9609	2
8856740000000	35.7142	30.6066	34.9609	2
9080980000000	35.4177	30.3525	34.7705	2
9371740000000	35.0476	30.0353	34.5278	2
9471020000000	34.9247	29.93	34.4459	2
9659110000000	34.6965	29.7345	34.2922	2
9722620000000	34.6208	29.6696	34.2407	2
9728040000000	34.6144	29.6641	34.2364	2
9728040000000	34.6144	29.6641	34.2364	2
9753870000000	34.5838	29.6379	34.2155	2
9753870000000	34.5838	29.6379	34.2155	2
9753870000000	34.5838	29.6379	34.2155	2
10055200000000	34.2348	29.3388	33.9744	2
10460600000000	33.7867	28.9548	33.657	2
10549300000000	33.6917	28.8734	33.5886	2
10695800000000	33.5372	28.7409	33.4764	2
10792900000000	33.4364	28.6545	33.4026	2
11160000000000	33.0656	28.3368	33.1271	2
11524600000000	32.7132	28.0347	32.8593	2
11524800000000	32.7131	28.0346	32.8592	2
11659200000000	32.5869	27.9265	32.7619	2
11659800000000	32.5862	27.926	32.7614	2
11809200000000	32.4483	27.8077	32.6541	2
12037200000000	32.2421	27.6311	32.492	2
12302100000000	32.009	27.4313	32.3062	2
12302100000000	32.009	27.4313	32.3062	2
12302100000000	32.009	27.4313	32.3062	2
12302100000000	32.009	27.4313	32.3062	2
12302100000000	32.009	27.4313	32.3062	2
12302100000000	32.009	27.4313	32.3062	2
12846900000000	31.55	27.0379	31.9323	2
12926400000000	31.4852	26.9824	31.8787	2
12937900000000	31.4759	26.9744	31.8709	2
13367900000000	31.1347	26.682	31.5848	2
13424100000000	31.0911	26.6447	31.5478	1
13906500000000	30.7274	26.333	31.2352	2
13976700000000	30.6759	26.2888	31.1903	2
13976700000000	30.6759	26.2888	31.1903	2
13976700000000	30.6759	26.2888	31.1903	2
14213200000000	30.5048	26.1422	31.0404	2
14577700000000	30.2484	25.9225	30.8127	2
14736900000000	30.1391	25.8288	30.7145	2
14905100000000	30.0253	25.7313	30.6117	2
15202200000000	29.8284	25.5625	30.432	2
15202200000000	29.8284	25.5625	30.432	2
15214400000000	29.8204	25.5557	30.4247	2
15214400000000	29.8204	25.5557	30.4247	2
15214400000000	29.8204	25.5557	30.4247	2
15214400000000	29.8204	25.5557	30.4247	2
15214400000000	29.8204	25.5557	30.4247	2
15288000000000	29.7725	25.5146	30.3806	2
15390100000000	29.7065	25.4581	30.3197	2
15390100000000	29.7065	25.4581	30.3197	2
15455300000000	29.6647	25.4222	30.281	2
15541300000000	29.6098	25.3752	30.23	2
15592900000000	29.5771	25.3472	30.1996	2
15592900000000	29.5771	25.3472	30.1996	2
15705600000000	29.5062	25.2864	30.1334	2
15940400000000	29.3606	25.1617	29.9965	1
15940400000000	29.3606	25.1617	29.9965	1
16093200000000	29.2674	25.0818	29.9083	2
16093200000000	29.2674	25.0818	29.9083	2
16093200000000	29.2674	25.0818	29.9083	2
16298400000000	29.1441	24.9761	29.7908	2
16451700000000	29.0533	24.8983	29.7037	2
16502900000000	29.0232	24.8725	29.6747	1
16520500000000	29.0129	24.8637	29.6649	2
16913200000000	28.7866	24.6697	29.4453	2
16913200000000	28.7866	24.6697	29.4453	2
17393800000000	28.5189	24.4403	29.1819	2
17482400000000	28.4707	24.399	29.1339	2
17612100000000	28.4006	24.339	29.0641	1
18582700000000	27.8973	23.9076	28.554	2
18638700000000	27.8693	23.8836	28.5252	2
19047600000000	27.6684	23.7115	28.3172	2
19353900000000	27.5217	23.5858	28.1638	2
19353900000000	27.5217	23.5858	28.1638	2
19414000000000	27.4933	23.5614	28.1339	2
19414000000000	27.4933	23.5614	28.1339	2
19414000000000	27.4933	23.5614	28.1339	2
19739000000000	27.3416	23.4314	27.9736	2
19828600000000	27.3003	23.396	27.9298	2
19828600000000	27.3003	23.396	27.9298	2
19828600000000	27.3003	23.396	27.9298	2
19968700000000	27.2363	23.3412	27.8617	2
20014400000000	27.2156	23.3234	27.8395	2
20014400000000	27.2156	23.3234	27.8395	2
20014400000000	27.2156	23.3234	27.8395	2
20150000000000	27.1544	23.271	27.7741	2
20347400000000	27.0663	23.1955	27.6795	2
20367000000000	27.0576	23.188	27.6701	2
20467400000000	27.0133	23.15	27.6223	1
20467400000000	27.0133	23.15	27.6223	1
20469800000000	27.0122	23.1491	27.6212	2
20644700000000	26.9357	23.0836	27.5384	2
20666400000000	26.9263	23.0755	27.5282	2
20666400000000	26.9263	23.0755	27.5282	2
20680800000000	26.9201	23.0702	27.5214	2
20680800000000	26.9201	23.0702	27.5214	2
20725700000000	26.9006	23.0535	27.5003	1
20939700000000	26.8087	22.9747	27.4001	2
20939700000000	26.8087	22.9747	27.4001	2
21007300000000	26.7799	22.95	27.3687	1
21061600000000	26.7568	22.9302	27.3434	2
21061600000000	26.7568	22.9302	27.3434	2
21061600000000	26.7568	22.9302	27.3434	2
21069200000000	26.7536	22.9275	27.3399	2
21069200000000	26.7536	22.9275	27.3399	2
21069200000000	26.7536	22.9275	27.3399	2
21269300000000	26.6695	22.8554	27.2475	2
21269300000000	26.6695	22.8554	27.2475	2
21333500000000	26.6427	22.8324	27.2181	2
21333500000000	26.6427	22.8324	27.2181	2
21342700000000	26.6389	22.8291	27.2139	2
21397600000000	26.616	22.8096	27.1887	2
21397600000000	26.616	22.8096	27.1887	2
21782900000000	26.4582	22.6743	27.0138	2
21782900000000	26.4582	22.6743	27.0138	2
21942000000000	26.3941	22.6194	26.9424	2
21942000000000	26.3941	22.6194	26.9424	2
21942000000000	26.3941	22.6194	26.9424	2
21942000000000	26.3941	22.6194	26.9424	2
21951000000000	26.3905	22.6163	26.9384	2
21951000000000	26.3905	22.6163	26.9384	2
21951000000000	26.3905	22.6163	26.9384	2
21951000000000	26.3905	22.6163	26.9384	2
22439800000000	26.1974	22.4508	26.7218	2
22439800000000	26.1974	22.4508	26.7218	2
22459000000000	26.19	22.4445	26.7134	2
22459000000000	26.19	22.4445	26.7134	2
22459000000000	26.19	22.4445	26.7134	2
22464000000000	26.188	22.4428	26.7112	2
22464000000000	26.188	22.4428	26.7112	2
22464000000000	26.188	22.4428	26.7112	2
22515900000000	26.1679	22.4255	26.6885	2
22536600000000	26.1599	22.4187	26.6794	2
22538600000000	26.1591	22.418	26.6786	2
22600500000000	26.1352	22.3975	26.6515	2
22647600000000	26.117	22.382	26.631	2
22803300000000	26.0575	22.3309	26.5634	1
22803300000000	26.0575	22.3309	26.5634	1
22803300000000	26.0575	22.3309	26.5634	1
22833100000000	26.0462	22.3212	26.5506	2
23177100000000	25.9166	22.2102	26.4029	2
23211600000000	25.9038	22.1992	26.3882	2
23230500000000	25.8968	22.1932	26.3802	2
23235600000000	25.8949	22.1916	26.378	2
23268400000000	25.8827	22.1811	26.3641	2
23268400000000	25.8827	22.1811	26.3641	2
23268400000000	25.8827	22.1811	26.3641	2
23432600000000	25.8221	22.1292	26.2945	2
23604900000000	25.7591	22.0752	26.222	1
23637800000000	25.7472	22.065	26.2083	2
23743100000000	25.709	22.0323	26.1642	2
23863600000000	25.6657	21.9951	26.1141	2
24044900000000	25.601	21.9397	26.0391	2
24334600000000	25.499	21.8523	25.9203	2
24436100000000	25.4637	21.822	25.879	2
24436100000000	25.4637	21.822	25.879	2
24436100000000	25.4637	21.822	25.879	2
24436100000000	25.4637	21.822	25.879	2
24436100000000	25.4637	21.822	25.879	2
24436100000000	25.4637	21.822	25.879	2
24444600000000	25.4607	21.8195	25.8755	2
24458700000000	25.4558	21.8153	25.8698	1
24504900000000	25.4398	21.8016	25.8511	2
24951600000000	25.2871	21.6707	25.6715	2
25303400000000	25.1694	21.5698	25.5323	2
25642000000000	25.0581	21.4744	25.3999	2
25699000000000	25.0395	21.4586	25.3778	2
25699000000000	25.0395	21.4586	25.3778	2
25699000000000	25.0395	21.4586	25.3778	2
25898700000000	24.975	21.4032	25.3006	2
26032900000000	24.932	21.3664	25.2492	1
26032900000000	24.932	21.3664	25.2492	1
26084700000000	24.9155	21.3523	25.2293	2
26087000000000	24.9148	21.3516	25.2285	2
26087000000000	24.9148	21.3516	25.2285	2
26138600000000	24.8984	21.3376	25.2087	2
26138600000000	24.8984	21.3376	25.2087	2
26192600000000	24.8813	21.3229	25.1882	1
26404500000000	24.8145	21.2657	25.1078	2
27235800000000	24.5594	21.0471	24.7985	2
27235800000000	24.5594	21.0471	24.7985	2
27235800000000	24.5594	21.0471	24.7985	2
27235800000000	24.5594	21.0471	24.7985	2
27235800000000	24.5594	21.0471	24.7985	2
27567200000000	24.4606	20.9624	24.6777	2
27567200000000	24.4606	20.9624	24.6777	2
27869100000000	24.372	20.8865	24.5689	2
27869100000000	24.372	20.8865	24.5689	2
28011600000000	24.3306	20.851	24.518	2
28467200000000	24.2001	20.7392	24.3568	2
28582000000000	24.1676	20.7114	24.3166	1
29004300000000	24.0498	20.6103	24.1701	2
29081700000000	24.0284	20.592	24.1434	2
29838200000000	23.8236	20.4165	23.887	2
29841600000000	23.8227	20.4157	23.8858	2
30008300000000	23.7785	20.3779	23.8302	2
30008300000000	23.7785	20.3779	23.8302	2
30008300000000	23.7785	20.3779	23.8302	2
30337100000000	23.6923	20.304	23.7214	2
30422000000000	23.6702	20.2851	23.6935	2
30422000000000	23.6702	20.2851	23.6935	2
30422000000000	23.6702	20.2851	23.6935	2
31439400000000	23.4121	20.0639	23.3654	2
31695400000000	23.3489	20.0097	23.2846	1
32636500000000	23.1223	19.8155	22.9934	1
33137700000000	23.0051	19.7151	22.842	2
33253000000000	22.9785	19.6923	22.8074	2
33333300000000	22.96	19.6764	22.7835	2
33333300000000	22.96	19.6764	22.7835	2
33761700000000	22.8625	19.5928	22.6568	2
33797200000000	22.8545	19.586	22.6464	2
34109100000000	22.7846	19.5261	22.5554	2
34109100000000	22.7846	19.5261	22.5554	2
35071400000000	22.5743	19.3459	22.2802	2
35116100000000	22.5647	19.3377	22.2676	2
35657600000000	22.4499	19.2393	22.1166	2
35657600000000	22.4499	19.2393	22.1166	2
35657600000000	22.4499	19.2393	22.1166	2
35844200000000	22.4109	19.2058	22.0652	2
36411600000000	22.2938	19.1055	21.9106	2
36662600000000	22.2429	19.0618	21.8432	2
37035900000000	22.1679	18.9976	21.7437	2
37048400000000	22.1654	18.9955	21.7404	2
37048400000000	22.1654	18.9955	21.7404	2
37048400000000	22.1654	18.9955	21.7404	2
37398400000000	22.096	18.936	21.6483	2
37398400000000	22.096	18.936	21.6483	2
38413800000000	21.8996	18.7677	21.3866	1
38527100000000	21.8781	18.7492	21.3579	2
38718200000000	21.8421	18.7183	21.3097	2
38845900000000	21.8181	18.6978	21.2777	2
38845900000000	21.8181	18.6978	21.2777	2
38845900000000	21.8181	18.6978	21.2777	2
39232600000000	21.7462	18.6362	21.1814	2
39232600000000	21.7462	18.6362	21.1814	2
39232600000000	21.7462	18.6362	21.1814	2
39234400000000	21.7458	18.6359	21.1809	2
39275700000000	21.7382	18.6294	21.1707	2
39347200000000	21.725	18.6181	21.153	2
39349500000000	21.7246	18.6177	21.1525	2
39349500000000	21.7246	18.6177	21.1525	2
39359100000000	21.7229	18.6162	21.1501	2
39400500000000	21.7152	18.6097	21.1399	2
39400500000000	21.7152	18.6097	21.1399	2
39400500000000	21.7152	18.6097	21.1399	2
39400500000000	21.7152	18.6097	21.1399	2
39403600000000	21.7147	18.6092	21.1391	2
39484200000000	21.6999	18.5965	21.1193	2
39521900000000	21.693	18.5906	21.1101	2
39539100000000	21.6898	18.5879	21.1058	2
39539100000000	21.6898	18.5879	21.1058	2
39539100000000	21.6898	18.5879	21.1058	2
39539100000000	21.6898	18.5879	21.1058	2
39548600000000	21.6881	18.5864	21.1035	2
39566400000000	21.6849	18.5836	21.0992	2
39692200000000	21.6619	18.564	21.0684	2
39692200000000	21.6619	18.564	21.0684	2
39692200000000	21.6619	18.564	21.0684	2
39842900000000	21.6346	18.5405	21.0317	2
39842900000000	21.6346	18.5405	21.0317	2
39842900000000	21.6346	18.5405	21.0317	2
39859700000000	21.6315	18.5379	21.0276	2
39859700000000	21.6315	18.5379	21.0276	2
39888900000000	21.6262	18.5334	21.0205	2
40001000000000	21.606	18.5161	20.9933	2
40014600000000	21.6036	18.514	20.9901	2
40014600000000	21.6036	18.514	20.9901	2
40031500000000	21.6005	18.5114	20.986	2
40031500000000	21.6005	18.5114	20.986	2
40031500000000	21.6005	18.5114	20.986	2
40158700000000	21.5777	18.4918	20.9553	2
40427500000000	21.5298	18.4507	20.8908	2
40483400000000	21.5199	18.4422	20.8775	2
40723800000000	21.4774	18.4059	20.8204	2
40723800000000	21.4774	18.4059	20.8204	2
40723800000000	21.4774	18.4059	20.8204	2
41161100000000	21.4011	18.3405	20.7176	2
41467900000000	21.3482	18.2951	20.6462	2
41509400000000	21.3411	18.289	20.6366	2
41667300000000	21.3141	18.2659	20.6002	2
41667300000000	21.3141	18.2659	20.6002	2
41834800000000	21.2856	18.2415	20.5617	2
41953000000000	21.2656	18.2243	20.5347	2
41963200000000	21.2639	18.2229	20.5324	2
43145400000000	21.0678	18.0549	20.2672	2
43196100000000	21.0596	18.0478	20.256	2
43196100000000	21.0596	18.0478	20.256	2
43225900000000	21.0548	18.0437	20.2495	2
43225900000000	21.0548	18.0437	20.2495	2
43276500000000	21.0465	18.0366	20.2383	2
43276500000000	21.0465	18.0366	20.2383	2
44329900000000	20.8785	17.8926	20.0105	2
45704100000000	20.6671	17.7115	19.7234	2
46097100000000	20.6082	17.661	19.6433	2
46097100000000	20.6082	17.661	19.6433	2
46741600000000	20.5131	17.5794	19.5139	2
46741600000000	20.5131	17.5794	19.5139	2
46741600000000	20.5131	17.5794	19.5139	2
46842700000000	20.4983	17.5668	19.4938	2
46946800000000	20.4831	17.5538	19.4732	2
46946800000000	20.4831	17.5538	19.4732	2
46946800000000	20.4831	17.5538	19.4732	2
47035300000000	20.4703	17.5428	19.4557	2
47260900000000	20.4377	17.5148	19.4113	2
47260900000000	20.4377	17.5148	19.4113	2
47260900000000	20.4377	17.5148	19.4113	2
47677000000000	20.378	17.4637	19.3302	2
47677000000000	20.378	17.4637	19.3302	2
47677000000000	20.378	17.4637	19.3302	2
47735100000000	20.3698	17.4566	19.3189	2
47735100000000	20.3698	17.4566	19.3189	2
47735100000000	20.3698	17.4566	19.3189	2
48235400000000	20.2991	17.396	19.2228	2
48446500000000	20.2696	17.3707	19.1826	2
48446500000000	20.2696	17.3707	19.1826	2
48446500000000	20.2696	17.3707	19.1826	2
50104400000000	20.0435	17.177	18.875	2
50144000000000	20.0382	17.1725	18.8679	1
50441700000000	19.9987	17.1386	18.8141	2
51897900000000	19.8099	16.9768	18.5576	2
52018400000000	19.7946	16.9637	18.5368	2
52399200000000	19.7465	16.9225	18.4715	2
52399200000000	19.7465	16.9225	18.4715	2
52399200000000	19.7465	16.9225	18.4715	2
52481000000000	19.7362	16.9137	18.4576	2
52682600000000	19.711	16.8921	18.4234	2
52745200000000	19.7032	16.8854	18.4128	2
52745200000000	19.7032	16.8854	18.4128	2
53659400000000	19.5907	16.789	18.2603	2
53659400000000	19.5907	16.789	18.2603	2
53659400000000	19.5907	16.789	18.2603	2
54271500000000	19.5168	16.7256	18.1602	2
54883800000000	19.4439	16.6632	18.0616	2
56595700000000	19.2459	16.4934	17.7944	2
56595700000000	19.2459	16.4934	17.7944	2
56595700000000	19.2459	16.4934	17.7944	2
58050600000000	19.0837	16.3545	17.5763	2
58753900000000	19.0073	16.289	17.4738	2
58764600000000	19.0061	16.288	17.4723	2
58808600000000	19.0014	16.2839	17.4659	2
59033000000000	18.9773	16.2633	17.4337	2
59033000000000	18.9773	16.2633	17.4337	2
59598300000000	18.9171	16.2117	17.3531	1
59722200000000	18.904	16.2005	17.3357	2
60668400000000	18.8052	16.1158	17.2039	2
60668400000000	18.8052	16.1158	17.2039	2
60668400000000	18.8052	16.1158	17.2039	2
61127900000000	18.758	16.0753	17.141	1
61519600000000	18.7181	16.0411	17.088	2
61519600000000	18.7181	16.0411	17.088	2
61519600000000	18.7181	16.0411	17.088	2
63928600000000	18.4799	15.837	16.773	2
65756000000000	18.3071	15.689	16.5462	2
65756000000000	18.3071	15.689	16.5462	2
65890800000000	18.2946	15.6783	16.5298	2
65890800000000	18.2946	15.6783	16.5298	2
65977200000000	18.2866	15.6714	16.5194	2
66499300000000	18.2386	15.6303	16.4567	1
68520100000000	18.0576	15.4751	16.2217	2
68520100000000	18.0576	15.4751	16.2217	2
68520100000000	18.0576	15.4751	16.2217	2
69148100000000	18.0027	15.4281	16.1509	1
69367900000000	17.9837	15.4118	16.1264	2
71404900000000	17.811	15.2638	15.9051	2
71618500000000	17.7933	15.2486	15.8825	2
71893700000000	17.7706	15.2292	15.8536	2
72115000000000	17.7524	15.2135	15.8304	2
72115000000000	17.7524	15.2135	15.8304	2
72115000000000	17.7524	15.2135	15.8304	2
76620600000000	17.3974	14.9093	15.3844	2
76620600000000	17.3974	14.9093	15.3844	2
76620600000000	17.3974	14.9093	15.3844	2
79047600000000	17.2175	14.7551	15.1626	1
79392900000000	17.1925	14.7337	15.1321	2
79392900000000	17.1925	14.7337	15.1321	2
79878000000000	17.1576	14.7038	15.0895	2
80235400000000	17.1321	14.682	15.0585	2
80294900000000	17.1278	14.6783	15.0533	2
81324900000000	17.0552	14.6161	14.9653	2
81731800000000	17.0269	14.5918	14.9311	2
82170200000000	16.9965	14.5658	14.8946	2
82170200000000	16.9965	14.5658	14.8946	2
82395100000000	16.9811	14.5525	14.876	2
82395100000000	16.9811	14.5525	14.876	2
84745300000000	16.8226	14.4168	14.6872	2
85603500000000	16.7662	14.3684	14.6206	1
88727700000000	16.5671	14.1977	14.3887	2
90046900000000	16.4858	14.1281	14.2954	1
90964000000000	16.4302	14.0804	14.232	2
90964000000000	16.4302	14.0804	14.232	2
90964000000000	16.4302	14.0804	14.232	2
91796300000000	16.3804	14.0378	14.1756	2
91796300000000	16.3804	14.0378	14.1756	2
91796300000000	16.3804	14.0378	14.1756	2
91880300000000	16.3754	14.0335	14.17	2
91880300000000	16.3754	14.0335	14.17	2
91880300000000	16.3754	14.0335	14.17	2
92553800000000	16.3356	13.9993	14.1251	2
92630300000000	16.3311	13.9955	14.1201	1
92630300000000	16.3311	13.9955	14.1201	1
92630300000000	16.3311	13.9955	14.1201	1
95185900000000	16.1836	13.8691	13.9559	2
95199400000000	16.1828	13.8684	13.9551	2
95656600000000	16.157	13.8463	13.9267	2
96529700000000	16.1081	13.8044	13.8731	2
96529700000000	16.1081	13.8044	13.8731	2
96529700000000	16.1081	13.8044	13.8731	2
96617100000000	16.1033	13.8003	13.8678	2
97604600000000	16.0488	13.7536	13.8085	2
97604600000000	16.0488	13.7536	13.8085	2
97732900000000	16.0417	13.7476	13.8009	2
97732900000000	16.0417	13.7476	13.8009	2
97732900000000	16.0417	13.7476	13.8009	2
98818500000000	15.9828	13.697	13.7373	2
98818500000000	15.9828	13.697	13.7373	2
101330000000000	15.8497	13.5829	13.5955	1
102319000000000	15.7984	13.539	13.5416	2
102469000000000	15.7907	13.5324	13.5336	2
102872000000000	15.77	13.5147	13.512	1
103883000000000	15.7187	13.4707	13.4587	2
104225000000000	15.7015	13.456	13.4409	1
104225000000000	15.7015	13.456	13.4409	1
107563000000000	15.5374	13.3153	13.2736	2
109593000000000	15.4408	13.2326	13.1772	2
113095000000000	15.2798	13.0946	13.0199	2
113208000000000	15.2747	13.0902	13.015	2
114290000000000	15.2263	13.0488	12.9686	2
116194000000000	15.1427	12.9771	12.8895	2
116917000000000	15.1114	12.9503	12.8601	2
118465000000000	15.0453	12.8937	12.7988	2
118531000000000	15.0426	12.8913	12.7962	2
120310000000000	14.968	12.8274	12.728	1
121358000000000	14.9248	12.7904	12.6889	2
121358000000000	14.9248	12.7904	12.6889	2
121892000000000	14.903	12.7716	12.6693	1
123845000000000	14.8242	12.7042	12.5992	2
125234000000000	14.7692	12.657	12.551	2
125234000000000	14.7692	12.657	12.551	2
125234000000000	14.7692	12.657	12.551	2
125234000000000	14.7692	12.657	12.551	2
125234000000000	14.7692	12.657	12.551	2
125234000000000	14.7692	12.657	12.551	2
128129000000000	14.6571	12.561	12.4544	1
128129000000000	14.6571	12.561	12.4544	1
128133000000000	14.657	12.5608	12.4543	2
130509000000000	14.5675	12.4842	12.3789	1
136480000000000	14.3519	12.2994	12.2036	2
136484000000000	14.3517	12.2993	12.2035	2
138150000000000	14.2938	12.2496	12.1579	2
138150000000000	14.2938	12.2496	12.1579	2
138298000000000	14.2887	12.2452	12.154	2
138298000000000	14.2887	12.2452	12.154	2
138739000000000	14.2736	12.2323	12.1422	2
138739000000000	14.2736	12.2323	12.1422	2
138739000000000	14.2736	12.2323	12.1422	2
138739000000000	14.2736	12.2323	12.1422	2
138739000000000	14.2736	12.2323	12.1422	2
139552000000000	14.2458	12.2084	12.1207	2
139552000000000	14.2458	12.2084	12.1207	2
143875000000000	14.1017	12.0849	12.0116	2
144762000000000	14.0728	12.0602	11.9903	2
144762000000000	14.0728	12.0602	11.9903	2
145560000000000	14.047	12.0381	11.9714	1
145560000000000	14.047	12.0381	11.9714	1
146130000000000	14.0287	12.0224	11.9581	2
147138000000000	13.9966	11.9949	11.9348	2
147584000000000	13.9825	11.9828	11.9246	1
147584000000000	13.9825	11.9828	11.9246	1
147584000000000	13.9825	11.9828	11.9246	1
149238000000000	13.9307	11.9384	11.8877	1
150000000000000	13.907	11.9182	11.871	2
150000000000000	13.907	11.9182	11.871	2
150189000000000	13.9012	11.9132	11.8669	2
150189000000000	13.9012	11.9132	11.8669	2
150189000000000	13.9012	11.9132	11.8669	2
150189000000000	13.9012	11.9132	11.8669	2
150189000000000	13.9012	11.9132	11.8669	2
150189000000000	13.9012	11.9132	11.8669	2
151334000000000	13.866	11.883	11.8424	2
151608000000000	13.8577	11.8758	11.8366	2
152027000000000	13.845	11.8649	11.8278	2
152055000000000	13.8441	11.8642	11.8272	2
152479000000000	13.8313	11.8532	11.8184	2
152479000000000	13.8313	11.8532	11.8184	2
152479000000000	13.8313	11.8532	11.8184	2
152479000000000	13.8313	11.8532	11.8184	2
152479000000000	13.8313	11.8532	11.8184	2
152859000000000	13.8198	11.8434	11.8105	1
152859000000000	13.8198	11.8434	11.8105	1
154425000000000	13.7729	11.8032	11.7787	2
154425000000000	13.7729	11.8032	11.7787	2
155000000000000	13.7559	11.7886	11.7672	2
155000000000000	13.7559	11.7886	11.7672	2
155152000000000	13.7514	11.7847	11.7641	2
155488000000000	13.7415	11.7762	11.7575	2
155689000000000	13.7355	11.7712	11.7536	2
156000000000000	13.7264	11.7634	11.7475	2
156000000000000	13.7264	11.7634	11.7475	2
163680000000000	13.5083	11.5764	11.6072	1
170968000000000	13.3135	11.4095	11.4903	2
170968000000000	13.3135	11.4095	11.4903	2
172214000000000	13.2814	11.3819	11.4718	1
177995000000000	13.136	11.2574	11.3906	2
178501000000000	13.1236	11.2467	11.3839	1
182984000000000	13.0155	11.1541	11.3266	2
188012000000000	12.8984	11.0538	11.2673	2
190076000000000	12.8516	11.0136	11.2444	2
192188000000000	12.8043	10.9731	11.2217	2
193435000000000	12.7767	10.9495	11.2087	2
200746000000000	12.6197	10.8149	11.1374	2
200746000000000	12.6197	10.8149	11.1374	2
202124000000000	12.591	10.7903	11.1249	2
202124000000000	12.591	10.7903	11.1249	2
202124000000000	12.591	10.7903	11.1249	2
204103000000000	12.5502	10.7553	11.1074	2
204103000000000	12.5502	10.7553	11.1074	2
207273000000000	12.4858	10.7002	11.0805	2
207273000000000	12.4858	10.7002	11.0805	2
210072000000000	12.4301	10.6525	11.0579	2
211268000000000	12.4066	10.6323	11.0485	2
214563000000000	12.3428	10.5776	11.0236	2
222620000000000	12.1921	10.4484	10.9679	2
235948000000000	11.958	10.2479	10.8898	2
236055000000000	11.9562	10.2463	10.8892	2
240244000000000	11.8863	10.1864	10.8678	2
244231000000000	11.8213	10.1307	10.8487	2
244995000000000	11.809	10.1202	10.8452	2
246105000000000	11.7912	10.1049	10.8401	2
246795000000000	11.7802	10.0955	10.837	2
256366000000000	11.6318	9.96825	10.7971	2
256854000000000	11.6244	9.96193	10.7952	2
259281000000000	11.588	9.93076	10.786	2
259289000000000	11.5879	9.93066	10.786	2
260947000000000	11.5633	9.90957	10.7799	2
260947000000000	11.5633	9.90957	10.7799	2
264251000000000	11.5149	9.8681	10.7683	2
264444000000000	11.5121	9.8657	10.7676	2
264607000000000	11.5097	9.86368	10.767	2
264737000000000	11.5078	9.86206	10.7666	2
265000000000000	11.504	9.8588	10.7657	2
265190000000000	11.5013	9.85644	10.765	2
274380000000000	11.3714	9.74515	10.7358	2
278198000000000	11.3191	9.70036	10.7247	2
281623000000000	11.2731	9.66087	10.7153	2
281623000000000	11.2731	9.66087	10.7153	2
281875000000000	11.2697	9.658	10.7147	2
285583000000000	11.2207	9.61601	10.705	2
285583000000000	11.2207	9.61601	10.705	2
285583000000000	11.2207	9.61601	10.705	2
296186000000000	11.0852	9.49987	10.6802	2
302969000000000	11.0018	9.42844	10.6661	2
302969000000000	11.0018	9.42844	10.6661	2
304787000000000	10.9799	9.40965	10.6626	2
304787000000000	10.9799	9.40965	10.6626	2
304787000000000	10.9799	9.40965	10.6626	2
306528000000000	10.9591	9.3918	10.6593	2
307137000000000	10.9519	9.3856	10.6581	2
308786000000000	10.9323	9.36886	10.6551	2
308786000000000	10.9323	9.36886	10.6551	2
308786000000000	10.9323	9.36886	10.6551	2
318132000000000	10.8242	9.2762	10.6392	2	outside of the experimental data in this study
320128000000000	10.8017	9.25688	10.636	2	outside of the experimental data in this study
320936000000000	10.7926	9.24911	10.6348	2	outside of the experimental data in this study
320936000000000	10.7926	9.24911	10.6348	2	outside of the experimental data in this study
320936000000000	10.7926	9.24911	10.6348	2	outside of the experimental data in this study
322196000000000	10.7785	9.23704	10.6329	2	outside of the experimental data in this study
327179000000000	10.7235	9.1899	10.6256	2	outside of the experimental data in this study
332186000000000	10.6693	9.14349	10.6188	2	outside of the experimental data in this study
332186000000000	10.6693	9.14349	10.6188	2	outside of the experimental data in this study
332186000000000	10.6693	9.14349	10.6188	2	outside of the experimental data in this study
343459000000000	10.5513	9.04234	10.6051	2	outside of the experimental data in this study
343459000000000	10.5513	9.04234	10.6051	2	outside of the experimental data in this study
343459000000000	10.5513	9.04234	10.6051	2	outside of the experimental data in this study
352604000000000	10.4593	8.96348	10.5954	2	outside of the experimental data in this study
392418000000000	10.0929	8.64947	10.5646	2	outside of the experimental data in this study
432105000000000	9.77392	8.37612	10.5463	2	outside of the experimental data in this study
432105000000000	9.77392	8.37612	10.5463	2	outside of the experimental data in this study
432105000000000	9.77392	8.37612	10.5463	2	outside of the experimental data in this study
439233000000000	9.72076	8.33056	10.5439	2	outside of the experimental data in this study
440375000000000	9.71235	8.32335	10.5435	2	outside of the experimental data in this study
440375000000000	9.71235	8.32335	10.5435	2	outside of the experimental data in this study
440375000000000	9.71235	8.32335	10.5435	2	outside of the experimental data in this study
446608000000000	9.66695	8.28445	10.5416	2	outside of the experimental data in this study
448036000000000	9.65667	8.27564	10.5412	2	outside of the experimental data in this study
448036000000000	9.65667	8.27564	10.5412	2	outside of the experimental data in this study
448036000000000	9.65667	8.27564	10.5412	2	outside of the experimental data in this study
448177000000000	9.65566	8.27477	10.5412	2	outside of the experimental data in this study
451234000000000	9.63381	8.25604	10.5403	2	outside of the experimental data in this study
451234000000000	9.63381	8.25604	10.5403	2	outside of the experimental data in this study
451234000000000	9.63381	8.25604	10.5403	2	outside of the experimental data in this study
452956000000000	9.62158	8.24557	10.5398	2	outside of the experimental data in this study
452956000000000	9.62158	8.24557	10.5398	2	outside of the experimental data in this study
452956000000000	9.62158	8.24557	10.5398	2	outside of the experimental data in this study
456976000000000	9.59329	8.22132	10.5388	2	outside of the experimental data in this study
456976000000000	9.59329	8.22132	10.5388	2	outside of the experimental data in this study
456976000000000	9.59329	8.22132	10.5388	2	outside of the experimental data in this study
478412000000000	9.44781	8.09665	10.5339	2	outside of the experimental data in this study
480932000000000	9.43128	8.08248	10.5334	2	outside of the experimental data in this study
496453000000000	9.33195	7.99736	10.5306	2	outside of the experimental data in this study
496453000000000	9.33195	7.99736	10.5306	2	outside of the experimental data in this study
496453000000000	9.33195	7.99736	10.5306	2	outside of the experimental data in this study
508047000000000	9.26041	7.93605	10.5289	2	outside of the experimental data in this study
508047000000000	9.26041	7.93605	10.5289	2	outside of the experimental data in this study
508047000000000	9.26041	7.93605	10.5289	2	outside of the experimental data in this study
508130000000000	9.25991	7.93562	10.5289	2	outside of the experimental data in this study
512569000000000	9.2331	7.91265	10.5283	2	outside of the experimental data in this study
522275000000000	9.17555	7.86332	10.5271	2	outside of the experimental data in this study
523201000000000	9.17013	7.85868	10.527	2	outside of the experimental data in this study
545152000000000	9.04536	7.75175	10.5247	2	outside of the experimental data in this study
545152000000000	9.04536	7.75175	10.5247	2	outside of the experimental data in this study
545152000000000	9.04536	7.75175	10.5247	2	outside of the experimental data in this study
546876000000000	9.03585	7.7436	10.5246	2	outside of the experimental data in this study
547186000000000	9.03414	7.74214	10.5245	2	outside of the experimental data in this study
547186000000000	9.03414	7.74214	10.5245	2	outside of the experimental data in this study
547186000000000	9.03414	7.74214	10.5245	2	outside of the experimental data in this study
552138000000000	9.00705	7.71892	10.5241	2	outside of the experimental data in this study
555497000000000	8.98886	7.70333	10.5238	2	outside of the experimental data in this study
555497000000000	8.98886	7.70333	10.5238	2	outside of the experimental data in this study
555651000000000	8.98803	7.70262	10.5238	2	outside of the experimental data in this study
578246000000000	8.8694	7.60096	10.5223	2	outside of the experimental data in this study
578246000000000	8.8694	7.60096	10.5223	2	outside of the experimental data in this study
578246000000000	8.8694	7.60096	10.5223	2	outside of the experimental data in this study
604622000000000	8.73851	7.48878	10.5209	2	outside of the experimental data in this study
645298000000000	8.5509	7.32801	10.5194	2	outside of the experimental data in this study
645298000000000	8.5509	7.32801	10.5194	2	outside of the experimental data in this study
666152000000000	8.46072	7.25073	10.5189	1	outside of the experimental data in this study
666152000000000	8.46072	7.25073	10.5189	1	outside of the experimental data in this study
691590000000000	8.35569	7.16071	10.5184	2	outside of the experimental data in this study
691590000000000	8.35569	7.16071	10.5184	2	outside of the experimental data in this study
691590000000000	8.35569	7.16071	10.5184	2	outside of the experimental data in this study
728920000000000	8.21054	7.03633	10.5178	1	outside of the experimental data in this study
728920000000000	8.21054	7.03633	10.5178	1	outside of the experimental data in this study
728920000000000	8.21054	7.03633	10.5178	1	outside of the experimental data in this study
739985000000000	8.16941	7.00108	10.5177	2	outside of the experimental data in this study
739985000000000	8.16941	7.00108	10.5177	2	outside of the experimental data in this study
739985000000000	8.16941	7.00108	10.5177	2	outside of the experimental data in this study
740119000000000	8.16892	7.00065	10.5177	2	outside of the experimental data in this study
741918000000000	8.16231	6.99499	10.5177	2	outside of the experimental data in this study
741918000000000	8.16231	6.99499	10.5177	2	outside of the experimental data in this study
741918000000000	8.16231	6.99499	10.5177	2	outside of the experimental data in this study
743776000000000	8.15551	6.98916	10.5177	2	outside of the experimental data in this study
748015000000000	8.14007	6.97593	10.5176	2	outside of the experimental data in this study
748015000000000	8.14007	6.97593	10.5176	2	outside of the experimental data in this study
748015000000000	8.14007	6.97593	10.5176	2	outside of the experimental data in this study
786843000000000	8.00391	6.85925	10.5174	2	outside of the experimental data in this study
786843000000000	8.00391	6.85925	10.5174	2	outside of the experimental data in this study
786843000000000	8.00391	6.85925	10.5174	2	outside of the experimental data in this study
864390000000000	7.75703	6.64767	10.517	2	outside of the experimental data in this study
864390000000000	7.75703	6.64767	10.517	2	outside of the experimental data in this study
877975000000000	7.71681	6.6132	10.517	2	outside of the experimental data in this study
877975000000000	7.71681	6.6132	10.517	2	outside of the experimental data in this study
889884000000000	7.68223	6.58357	10.517	2	outside of the experimental data in this study
889884000000000	7.68223	6.58357	10.517	2	outside of the experimental data in this study
889884000000000	7.68223	6.58357	10.517	2	outside of the experimental data in this study
892715000000000	7.6741	6.5766	10.517	1	outside of the experimental data in this study
909911000000000	7.62545	6.53491	10.5169	2	outside of the experimental data in this study
909997000000000	7.62521	6.5347	10.5169	1	outside of the experimental data in this study
922174000000000	7.5915	6.50581	10.5169	1	outside of the experimental data in this study
926069000000000	7.58084	6.49668	10.5169	2	outside of the experimental data in this study
931069000000000	7.56725	6.48503	10.5169	2	outside of the experimental data in this study

## Sheet: SI_system loss corr. factors
				Method PSD_L2 from Durand et al. 2023 https://doi.org/10.1016/j.jaerosci.2023.106140
N/M_measured	N/M_SL_ARP6481	k_SL_number_ARP6481>10nm	k_SL_mass_ARP6481>10nm	k_SL_number_PSD>10nm	k_SL_mass_PSD>10nm
1378910000000	2.06987e+12	1.636	1.08987	1.86	1.088
1409330000000	2.12179e+12	1.64155	1.09035	1.8	1.086
1421630000000	2.14324e+12	1.64414	1.09057	2.01	1.093
1455000000000	2.20085e+12	1.65043	1.09111	1.8	1.088
1457000000000	2.20421e+12	1.65072	1.09113	1.81	1.087
1457580000000	2.20497e+12	1.65061	1.09113	1.83	1.089
1458930000000	2.20726e+12	1.65083	1.09114	2.04	1.093
1548890000000	2.32545e+12	1.61642	1.07663	1.9	1.072
1549830000000	2.36426e+12	1.66662	1.09251	1.83	1.088
1573240000000	2.4052e+12	1.67081	1.09288	2.05	1.096
1596920000000	2.44652e+12	1.67485	1.09323	2.04	1.096
1660520000000	2.55855e+12	1.68596	1.0942	1.85	1.092
1744050000000	2.70616e+12	1.6997	1.09541	1.9	1.091
1745620000000	2.65368e+12	1.64052	1.07915	1.92	1.073
1825560000000	2.85065e+12	1.71224	1.09652	1.86	1.091
1852080000000	2.89931e+12	1.71723	1.09697	1.92	1.092
1856340000000	2.84087e+12	1.6536	1.08053	1.97	1.074
1862930000000	2.91846e+12	1.71871	1.0971	1.88	1.094
1882380000000	2.88515e+12	1.65664	1.08085	1.87	1.073
1944670000000	3.06583e+12	1.7314	1.09824	2.04	1.096
1982260000000	3.13363e+12	1.73692	1.09874	1.89	1.092
1984290000000	3.1378e+12	1.73754	1.09879	2.06	1.096
2020050000000	3.20298e+12	1.74302	1.09929	2.08	1.097
2045680000000	3.1651e+12	1.67538	1.08284	1.95	1.075
2072230000000	3.3328e+12	1.75391	1.09053	2.02	1.073
2094000000000	3.24835e+12	1.68064	1.0834	1.9	1.074
2107870000000	3.36398e+12	1.75629	1.10049	2.06	1.097
2163950000000	3.36962e+12	1.68831	1.08422	1.96	1.076
2209640000000	3.44924e+12	1.6933	1.08475	1.85	1.063
2229880000000	3.6313e+12	1.78268	1.09469	1.83	1.07
2277540000000	3.56795e+12	1.70058	1.08554	1.82	1.063
2294500000000	3.59774e+12	1.70241	1.08573	1.87	1.064
2356390000000	3.85283e+12	1.7897	1.09458	2.06	1.076
2440030000000	3.98444e+12	1.80425	1.10491	1.96	1.093
2457050000000	3.88453e+12	1.71942	1.08757	1.95	1.077
2463730000000	4.06588e+12	1.81211	1.09806	1.85	1.072
2490140000000	3.94332e+12	1.72283	1.08794	2	1.077
2505500000000	4.10885e+12	1.81336	1.10576	2	1.102
2521300000000	4.1391e+12	1.81561	1.10597	1.93	1.098
2534500000000	4.16408e+12	1.81732	1.10613	1.91	1.1
2614650000000	4.31751e+12	1.82821	1.10715	1.93	1.101
2615620000000	4.31936e+12	1.82833	1.10716	1.96	1.092
2619530000000	4.32691e+12	1.82888	1.10721	1.94	1.101
2661300000000	4.4073e+12	1.83449	1.10774	2.09	1.096
2695370000000	4.47342e+12	1.83922	1.10819	1.94	1.101
2715780000000	4.51252e+12	1.84176	1.10843	1.94	1.102
2739450000000	4.55837e+12	1.84489	1.10872	1.94	1.102
2741740000000	4.39475e+12	1.7483	1.09071	2.01	1.068
2749230000000	4.5773e+12	1.84616	1.10884	1.93	1.102
2816290000000	4.70767e+12	1.85492	1.10968	1.91	1.091
2817560000000	4.532e+12	1.75569	1.09152	2.01	1.079
2850840000000	4.59238e+12	1.75887	1.09187	1.97	1.079
2874160000000	4.63487e+12	1.76115	1.09211	1.94	1.067
2922740000000	4.72383e+12	1.76597	1.09264	2.01	1.068
2928150000000	4.73361e+12	1.76644	1.0927	1.98	1.067
2946830000000	4.96351e+12	1.87181	1.11129	1.95	1.098
2949390000000	4.96852e+12	1.87212	1.11132	2	1.097
3015770000000	5.10206e+12	1.86677	1.10343	2.13	1.085
3063960000000	5.19495e+12	1.88661	1.11271	2.13	1.105
3079410000000	5.24492e+12	1.88448	1.10642	1.9	1.074
3096030000000	5.25866e+12	1.89062	1.1131	2.14	1.104
3096470000000	5.04262e+12	1.78231	1.09444	1.98	1.08
3111500000000	5.07039e+12	1.78372	1.0946	2.02	1.082
3231470000000	5.29305e+12	1.79496	1.09584	1.91	1.067
3232100000000	5.54487e+12	1.90155	1.10842	2.02	1.076
3287660000000	5.63366e+12	1.89678	1.10691	2.06	1.076
3294490000000	5.65592e+12	1.91502	1.11547	1.9	1.095
3312100000000	5.69139e+12	1.91714	1.11568	2.06	1.099
3350420000000	5.76877e+12	1.92176	1.11613	2	1.108
3352960000000	5.76209e+12	1.90361	1.10771	2.23	1.091
3356690000000	5.79129e+12	1.91508	1.11	1.97	1.077
3364660000000	5.79757e+12	1.92347	1.1163	1.99	1.108
3377720000000	5.56593e+12	1.8082	1.09732	1.98	1.082
3381000000000	5.81771e+12	1.90665	1.10807	2.07	1.077
3390570000000	5.85001e+12	1.92656	1.1166	2.04	1.099
3393050000000	5.85516e+12	1.9269	1.11664	1.94	1.091
3450360000000	5.97143e+12	1.93368	1.1173	2.01	1.11
3494770000000	6.06191e+12	1.93893	1.11782	2.11	1.1
3506180000000	6.08522e+12	1.94028	1.11795	2.01	1.094
3568320000000	6.21316e+12	1.94788	1.1187	2.08	1.109
3571840000000	6.21931e+12	1.94789	1.1187	2.09	1.107
3600990000000	6.27937e+12	1.95139	1.11905	2.05	1.105
3606030000000	5.99631e+12	1.82843	1.09957	2	1.07
3608450000000	6.00152e+12	1.82888	1.09962	1.99	1.07
3626790000000	6.33222e+12	1.95432	1.11934	2.13	1.102
3630630000000	6.0433e+12	1.8307	1.09983	1.9	1.069
3637300000000	6.35387e+12	1.95555	1.11946	2.19	1.109
3639680000000	6.35872e+12	1.95581	1.11949	2	1.095
3654510000000	6.38933e+12	1.95755	1.11966	2.02	1.111
3668000000000	6.11459e+12	1.83405	1.1002	1.98	1.069
3672100000000	6.42559e+12	1.95958	1.11986	2.01	1.111
3689000000000	6.46047e+12	1.96153	1.12005	2.2	1.107
3700290000000	6.48372e+12	1.9628	1.12018	2.2	1.108
3751070000000	6.27262e+12	1.84111	1.101	1.99	1.07
3751090000000	6.58881e+12	1.96862	1.12076	2.02	1.111
3782860000000	6.65433e+12	1.97211	1.12111	2.09	1.109
3787700000000	6.66472e+12	1.97279	1.12118	2.15	1.105
3806760000000	6.70434e+12	1.97496	1.12139	1.92	1.097
3816080000000	6.39728e+12	1.84678	1.10163	2	1.07
3876390000000	6.51344e+12	1.85206	1.10223	2.04	1.071
3877350000000	6.85131e+12	1.98292	1.12219	2.02	1.096
3901640000000	6.9019e+12	1.9856	1.12246	2.21	1.108
3903310000000	6.56487e+12	1.85422	1.10247	1.82	1.07
3963670000000	6.99029e+12	1.96659	1.11511	2.25	1.095
3969360000000	7.0437e+12	1.99318	1.12322	2.22	1.111
4014110000000	6.77869e+12	1.86354	1.10353	1.99	1.07
4053370000000	7.2202e+12	2.00244	1.12415	1.94	1.098
4112500000000	6.9694e+12	1.8717	1.10445	2.05	1.073
4173520000000	7.47404e+12	2.01554	1.12548	2.22	1.105
4174530000000	7.47619e+12	2.01565	1.12549	1.94	1.097
4204250000000	7.53916e+12	2.01884	1.12582	2.04	1.097
4277740000000	7.69559e+12	2.02678	1.12662	2.13	1.107
4383690000000	7.92188e+12	2.03803	1.12777	2.18	1.109
4396110000000	7.94861e+12	2.03938	1.12791	2.05	1.108
4397450000000	7.95144e+12	2.03951	1.12792	2.09	1.108
4418780000000	7.99715e+12	2.04174	1.12815	2.25	1.113
4456170000000	8.07758e+12	2.04571	1.12856	2.27	1.12
4463300000000	8.02482e+12	2.01532	1.12089	2.15	1.098
4514400000000	8.20302e+12	2.05182	1.12919	2.22	1.108
4614730000000	8.41994e+12	2.06225	1.13026	2.02	1.105
4625360000000	8.4429e+12	2.06333	1.13037	2.19	1.109
4647590000000	8.49123e+12	2.06565	1.13061	2.31	1.126
4676680000000	8.55427e+12	2.0686	1.13092	2.25	1.108
4713110000000	8.63366e+12	2.07238	1.13131	2.24	1.111
4772680000000	8.76354e+12	2.07845	1.13194	2.14	1.114
4807400000000	8.83933e+12	2.08196	1.1323	2.21	1.109
4858460000000	8.95111e+12	2.08712	1.13284	2.17	1.115
4892510000000	9.02588e+12	2.09057	1.1332	2.24	1.115
4920170000000	9.08661e+12	2.09333	1.13349	2.1	1.11
4931260000000	9.11102e+12	2.09445	1.1336	1.95	1.11
4948540000000	9.14902e+12	2.09618	1.13378	1.93	1.108
4949460000000	9.15127e+12	2.09633	1.1338	2.18	1.12
5001360000000	9.1668e+12	2.06546	1.12691	2.1	1.105
5042210000000	9.35568e+12	2.10552	1.13476	1.99	1.1
5050040000000	9.37379e+12	2.10652	1.13487	2.17	1.117
5085700000000	9.45187e+12	2.10981	1.13521	2.28	1.114
5098250000000	9.47977e+12	2.11108	1.13535	1.97	1.102
5120940000000	9529954835965	2.11328	1.13558	2.08	1.1
5203810000000	9.71415e+12	2.12142	1.13643	2.15	1.118
5252440000000	9.82249e+12	2.12616	1.13693	2.14	1.124
5262750000000	9.26392e+12	1.96248	1.11487	2.02	1.093
5267950000000	9.85711e+12	2.12767	1.13709	2.13	1.125
5318400000000	9.96994e+12	2.13258	1.13761	2.14	1.125
5340660000000	1.00197e+13	2.13471	1.13784	2.25	1.117
5387720000000	1.01252e+13	2.13925	1.13832	2.31	1.117
5418030000000	9.58222e+12	1.97413	1.11622	2.05	1.093
5437180000000	9.62111e+12	1.97543	1.11638	2.08	1.077
5444620000000	1.02524e+13	2.14454	1.13888	2.2	1.118
5446590000000	9.64057e+12	1.97616	1.11646	2.03	1.093
5504040000000	9.75959e+12	1.98059	1.11698	2.05	1.075
5506240000000	9.76382e+12	1.98067	1.11699	1.93	1.076
5521390000000	1.04247e+13	2.1517	1.13964	2.22	1.125
5523110000000	1.04291e+13	2.152	1.13967	2.2	1.119
5573020000000	1.05426e+13	2.15694	1.1402	2.16	1.119
5587600000000	1.05756e+13	2.15833	1.14035	2.32	1.118
5590830000000	1.05829e+13	2.15863	1.14038	2.36	1.121
5613810000000	1.06349e+13	2.1608	1.14061	2.31	1.12
5656260000000	1.07312e+13	2.1648	1.14104	2.34	1.119
5718060000000	1.08716e+13	2.17061	1.14166	2.3	1.12
5731030000000	1.02282e+13	1.99687	1.11888	2.08	1.077
5731740000000	1.09026e+13	2.17185	1.14179	2.31	1.118
5776190000000	1.03225e+13	2.00023	1.11927	1.99	1.079
5798970000000	1.10559e+13	2.17815	1.14247	2.3	1.115
5878670000000	1.10864e+13	2.14291	1.1363	2.27	1.111
5885980000000	1.12553e+13	2.18634	1.14335	2.21	1.121
5887270000000	1.12577e+13	2.18631	1.14335	2.34	1.12
5892970000000	1.12707e+13	2.18683	1.1434	2.23	1.117
5900310000000	1.12876e+13	2.18752	1.14348	2.04	1.105
5939460000000	1.13773e+13	2.19112	1.14387	2.41	1.122
5950190000000	1.14018e+13	2.19208	1.14397	2.38	1.126
5963460000000	1.14323e+13	2.1933	1.1441	2.16	1.118
5983860000000	1.14792e+13	2.19519	1.14431	2.17	1.116
6071580000000	1.0941e+13	2.02142	1.12177	1.9	1.079
6111850000000	1.1774e+13	2.20685	1.14557	2.06	1.104
6133030000000	1.1823e+13	2.20879	1.14578	2.38	1.129
6141100000000	1.18413e+13	2.20942	1.14585	2.31	1.126
6154710000000	1.18729e+13	2.21068	1.14598	2.07	1.104
6211670000000	1.20049e+13	2.21585	1.14655	2.33	1.121
6236850000000	1.20632e+13	2.2181	1.14679	2.36	1.122
6257040000000	1.19344e+13	2.17477	1.1402	2.34	1.115
6265490000000	1.33495e+13	2.46347	1.15622	2.25	1.111
6361300000000	1.23526e+13	2.22923	1.148	2.36	1.123
6375430000000	1.23856e+13	2.23051	1.14814	2.44	1.125
6518130000000	1.40155e+13	2.49265	1.15925	2.18	1.112
6657800000000	1.30472e+13	2.25534	1.15087	2.18	1.125
6701940000000	1.29463e+13	2.21124	1.1447	2.13	1.109
6714220000000	1.31797e+13	2.26014	1.1514	2.43	1.136
6763150000000	1.32957e+13	2.26449	1.15188	2.07	1.112
6769080000000	1.24241e+13	2.06935	1.12745	1.9	1.081
6772410000000	1.24321e+13	2.06975	1.1275	2.08	1.1
6820110000000	1.34303e+13	2.26937	1.15242	2.12	1.106
6822550000000	1.48283e+13	2.52739	1.16286	2.2	1.109
6827280000000	1.34473e+13	2.27	1.15249	2.21	1.126
6916930000000	1.366e+13	2.2777	1.15334	2.18	1.108
6971170000000	1.37888e+13	2.28229	1.15385	2.13	1.109
7023030000000	1.39125e+13	2.28674	1.15435	2.12	1.112
7076960000000	1.40412e+13	2.29132	1.15486	2.09	1.117
7087120000000	1.40655e+13	2.29219	1.15496	2.26	1.131
7118530000000	1.41407e+13	2.29486	1.15525	2.23	1.125
7154950000000	1.42276e+13	2.29788	1.15559	2.33	1.124
7213750000000	1.41308e+13	2.2523	1.14979	2.28	1.124
7216560000000	1.41374e+13	2.25252	1.14982	2.18	1.108
7264020000000	1.44891e+13	2.30704	1.15662	2.22	1.129
7376490000000	1.47599e+13	2.31643	1.15767	2.24	1.128
7378680000000	1.47651e+13	2.31658	1.15769	2.27	1.127
7412880000000	1.48476e+13	2.31943	1.15801	2.44	1.133
7419040000000	1.38375e+13	2.11252	1.13264	2.09	1.103
7447010000000	1.49302e+13	2.32228	1.15833	2.44	1.135
7482270000000	1.50153e+13	2.32517	1.15865	2.28	1.134
7549220000000	1.51773e+13	2.33065	1.15927	2.29	1.13
7554040000000	1.41347e+13	2.12132	1.1337	2.2	1.086
7564500000000	1.41565e+13	2.12176	1.13375	2.16	1.082
7611070000000	1.4259e+13	2.1247	1.13411	2.17	1.084
7738120000000	1.56367e+13	2.34612	1.16102	2.46	1.144
7827960000000	1.47404e+13	2.1388	1.13582	2.11	1.104
7827990000000	1.58558e+13	2.35335	1.16184	2.46	1.143
7912200000000	1.60619e+13	2.36013	1.16262	2.44	1.131
7954580000000	1.58796e+13	2.30964	1.15697	2.41	1.128
7970450000000	1.62048e+13	2.36481	1.16315	2.39	1.13
7978780000000	1.62252e+13	2.36546	1.16322	2.36	1.134
8029490000000	1.51869e+13	2.15112	1.13732	2.19	1.085
8074280000000	1.646e+13	2.37309	1.1641	2.51	1.135
8080480000000	1.64753e+13	2.3736	1.16416	2.11	1.117
8111170000000	1.6551e+13	2.37606	1.16444	2.53	1.139
8122090000000	1.84207e+13	2.6716	1.17797	2.36	1.118
8260340000000	1.69191e+13	2.3878	1.16578	2.13	1.119
8270760000000	1.69451e+13	2.38866	1.16588	2.19	1.115
8300990000000	1.57973e+13	2.1684	1.13943	1.94	1.087
8332040000000	1.70968e+13	2.39345	1.16643	2.19	1.132
8336050000000	1.71069e+13	2.39379	1.16647	2.47	1.135
8343260000000	1.71246e+13	2.39432	1.16653	2.16	1.118
8389500000000	1.72391e+13	2.3979	1.16695	2.2	1.113
8494050000000	1.74995e+13	2.40611	1.1679	2.48	1.137
8499970000000	1.7514e+13	2.40652	1.16794	2.22	1.114
8547360000000	1.96335e+13	2.71675	1.18273	2.3	1.119
8574260000000	1.76993e+13	2.4123	1.16861	2.17	1.119
8576250000000	1.64182e+13	2.18526	1.1415	2.04	1.09
8633700000000	1.98843e+13	2.72626	1.18373	2.3	1.121
8692540000000	1.79975e+13	2.42185	1.16972	2.39	1.137
8870230000000	1.8441e+13	2.43501	1.17125	2.15	1.121
8930300000000	1.85922e+13	2.43958	1.17179	2.3	1.138
8936470000000	1.86075e+13	2.43999	1.17184	2.26	1.13
8972870000000	1.86995e+13	2.4428	1.17217	2.19	1.121
9001360000000	1.87714e+13	2.44496	1.17242	2.33	1.137
9017250000000	1.74224e+13	2.21184	1.14478	2.03	1.089
9064890000000	1.75307e+13	2.21454	1.14511	2.16	1.11
9081260000000	1.75682e+13	2.21551	1.14523	2.16	1.11
9090830000000	1.86349e+13	2.39341	1.1676	2.26	1.123
9093630000000	1.90046e+13	2.45192	1.17323	2.62	1.15
9104880000000	1.86701e+13	2.39452	1.16774	2.39	1.137
9148630000000	1.91429e+13	2.45589	1.1737	2.42	1.142
9443210000000	1.95083e+13	2.41881	1.17085	2.53	1.138
9658660000000	1.89035e+13	2.24972	1.14949	2.17	1.112
9715990000000	1.90368e+13	2.25303	1.1499	2.01	1.094
9777170000000	2.07473e+13	2.50225	1.17919	2.44	1.14
9862410000000	2.09679e+13	2.50862	1.17995	2.73	1.156
10087200000000	1.99044e+13	2.27428	1.15257	2.19	1.113
10375500000000	2.22975e+13	2.54523	1.18435	2.41	1.146
10438500000000	2.2462e+13	2.54969	1.18489	2.23	1.127
10465200000000	2.25318e+13	2.55159	1.18512	2.32	1.143
10480900000000	2.25729e+13	2.5527	1.18525	2.25	1.126
10576400000000	2.28231e+13	2.55945	1.18607	2.67	1.171
10605400000000	2.28983e+13	2.56138	1.18631	2.59	1.152
10630500000000	2.29644e+13	2.56318	1.18652	2.41	1.144
10664700000000	2.30542e+13	2.56557	1.18682	2.45	1.134
10758500000000	2.33004e+13	2.57208	1.18761	2.4	1.146
10818100000000	2.34569e+13	2.57617	1.18811	2.68	1.154
10822900000000	2.34697e+13	2.57654	1.18815	2.43	1.151
10823400000000	2.16455e+13	2.31539	1.15776	2.23	1.118
10880300000000	2.3143e+13	2.51774	1.18368	2.5	1.146
11039000000000	2.40396e+13	2.5914	1.18997	2.47	1.148
11222800000000	2.45261e+13	2.60389	1.19151	2.73	1.165
11572900000000	2.54591e+13	2.62765	1.19444	2.71	1.159
11657500000000	2.90642e+13	3.03298	1.21651	2.57	1.134
11727200000000	2.58716e+13	2.63789	1.19572	2.6	1.158
11800400000000	2.60678e+13	2.64275	1.19632	2.32	1.13
11820100000000	2.61207e+13	2.64406	1.19648	2.52	1.15
11972400000000	2.65303e+13	2.65414	1.19774	2.31	1.132
12139600000000	2.69811e+13	2.66513	1.19912	2.32	1.143
12170100000000	2.65058e+13	2.60227	1.19483	2.7	1.154
12187300000000	2.71097e+13	2.66822	1.19951	2.48	1.152
12204100000000	2.71551e+13	2.66932	1.19965	2.33	1.142
12217500000000	3.08599e+13	3.08776	1.22245	2.58	1.13
12347200000000	2.75428e+13	2.67867	1.20083	2.59	1.154
12535000000000	2.57928e+13	2.40638	1.16947	2.4	1.1
12605300000000	2.59708e+13	2.41061	1.17002	2.13	1.105
12609600000000	2.82548e+13	2.69551	1.20296	2.6	1.158
12629300000000	2.83093e+13	2.69688	1.20313	2.54	1.158
12725700000000	2.62665e+13	2.4166	1.17081	2.44	1.101
12775400000000	3.26679e+13	3.14062	1.2282	2.6	1.134
12931300000000	2.67765e+13	2.42724	1.1722	2.34	1.099
12948600000000	2.91811e+13	2.71722	1.20572	2.55	1.158
13012200000000	2.69766e+13	2.43127	1.17273	2.3	1.126
13202700000000	2.98786e+13	2.73327	1.20777	2.57	1.163
13367800000000	3.03331e+13	2.74359	1.2091	2.47	1.157
13539700000000	2.8293e+13	2.45789	1.17623	2.2	1.104
13630400000000	2.85173e+13	2.46203	1.17678	2.39	1.128
13724700000000	3.0665e+13	2.69848	1.20775	2.77	1.172
13807100000000	3.15489e+13	2.77081	1.21262	2.62	1.158
13817200000000	2.89923e+13	2.47197	1.17809	2.31	1.126
14016600000000	3.21315e+13	2.78362	1.21429	2.6	1.162
14224900000000	3.00231e+13	2.49216	1.18078	2.32	1.127
14411900000000	3.32358e+13	2.80754	1.21742	2.64	1.164
14499600000000	3.2787e+13	2.74552	1.21417	2.69	1.163
15038600000000	3.2095e+13	2.53116	1.18601	2.13	1.098
15043300000000	3.42953e+13	2.7783	1.21867	2.58	1.148
15130200000000	3.23222e+13	2.53464	1.18648	2.51	1.113
15290000000000	3.27351e+13	2.54246	1.18754	2.5	1.138
15351300000000	3.29067e+13	2.54685	1.18813	2.48	1.138
15412100000000	3.60588e+13	2.86671	1.22528	2.72	1.172
15447500000000	3.61599e+13	2.86883	1.22556	2.72	1.17
15645100000000	3.67222e+13	2.88024	1.2271	2.48	1.142
15646200000000	3.62114e+13	2.84334	1.22855	2.66	1.17
15665400000000	3.67806e+13	2.88147	1.22726	2.51	1.14
15671500000000	3.62842e+13	2.84499	1.22878	2.68	1.17
15797600000000	3.71573e+13	2.88902	1.22828	2.83	1.185
15930800000000	3.43862e+13	2.57191	1.19154	2.41	1.129
15987400000000	3.77005e+13	2.89994	1.22976	2.78	1.175
15987400000000	3.69228e+13	2.83161	1.22607	2.95	1.172
16001300000000	3.774e+13	2.90069	1.22986	2.65	1.167
16125900000000	3.73128e+13	2.83948	1.22717	2.96	1.167
16188300000000	3.74945e+13	2.84366	1.22776	2.88	1.15
16195100000000	3.75144e+13	2.84413	1.22782	2.6	1.155
16365200000000	3.79958e+13	2.85385	1.22918	2.95	1.172
16402200000000	3.88916e+13	2.9235	1.23296	2.67	1.175
16430600000000	3.89737e+13	2.92515	1.23319	2.64	1.142
16539400000000	3.92861e+13	2.93115	1.23401	2.71	1.175
16559900000000	3.60241e+13	2.60061	1.19547	2.41	1.129
16657000000000	3.96259e+13	2.93779	1.23492	2.6	1.14
16853900000000	4.01948e+13	2.94876	1.23643	2.72	1.174
16867300000000	3.94304e+13	2.88304	1.23329	2.96	1.169
16904400000000	4.03413e+13	2.95159	1.23682	2.77	1.167
16906500000000	4.03474e+13	2.95171	1.23684	2.73	1.179
16926300000000	40404207876698	2.95276	1.23698	2.91	1.192
16956800000000	4.04932e+13	2.95452	1.23722	2.53	1.163
16992200000000	3.9781e+13	2.8894	1.23419	2.81	1.172
17035200000000	3.98988e+13	2.89126	1.23445	2.94	1.174
17074500000000	3.73947e+13	2.62583	1.19896	2.45	1.143
17111700000000	4.09436e+13	2.96321	1.23843	2.64	1.143
17162000000000	3.76158e+13	2.62878	1.19937	2.24	1.11
17328400000000	4.07468e+13	2.90848	1.23689	2.94	1.169
17334000000000	4.07678e+13	2.90932	1.23701	2.98	1.17
17450600000000	4.1927e+13	2.98159	1.24098	2.75	1.169
17898800000000	3.95713e+13	2.66179	1.20397	2.23	1.124
18051300000000	4.36814e+13	3.01396	1.24551	3.38	1.289
18060200000000	4.37096e+13	3.01465	1.24561	2.69	1.175
18067500000000	4.3732e+13	3.01515	1.24568	2.86	1.168
18433900000000	4.48078e+13	3.03459	1.24843	2.78	1.182
18509600000000	4.50323e+13	3.03877	1.24902	3.12	1.208
18543200000000	4.51311e+13	3.04053	1.24927	2.63	1.146
18621600000000	4.53615e+13	3.04459	1.24985	2.6	1.147
18647300000000	4.16447e+13	2.70124	1.20954	2.84	1.167
18708100000000	4.56076e+13	3.04821	1.25037	2.84	1.168
18931800000000	4.22628e+13	2.69963	1.20931	2.8	1.143
19008000000000	4.65052e+13	3.06506	1.25278	2.86	1.172
19064100000000	4.26974e+13	2.71258	1.21115	2.58	1.139
19087700000000	4.67389e+13	3.06897	1.25334	2.89	1.175
19118000000000	4.68203e+13	3.0697	1.25344	2.89	1.172
19134300000000	4.68791e+13	3.07161	1.25372	2.89	1.184
19178700000000	4.30143e+13	2.71818	1.21195	2.52	1.134
19213600000000	4.70987e+13	3.07416	1.25408	2.87	1.174
19216300000000	4.31029e+13	2.71858	1.21201	2.57	1.121
19226100000000	4.71442e+13	3.07565	1.2543	2.88	1.173
19438000000000	4.36938e+13	2.72717	1.21323	2.55	1.118
19443500000000	4.77945e+13	3.08737	1.25599	2.86	1.181
19443500000000	4.37271e+13	2.7291	1.21351	2.47	1.136
19484400000000	4.38183e+13	2.72902	1.2135	2.55	1.118
19549400000000	4.40215e+13	2.73425	1.21425	2.64	1.126
19555700000000	4.72196e+13	3.02825	1.25413	2.98	1.184
19610300000000	4.73646e+13	3.02955	1.25432	3.07	1.187
19746900000000	4.86866e+13	3.10185	1.25809	2.89	1.172
19816800000000	4.88923e+13	3.10515	1.25857	3.56	1.327
19851300000000	4.90064e+13	3.10802	1.25898	3.69	1.321
19968800000000	4.93625e+13	3.11452	1.25993	2.89	1.183
19970400000000	4.93615e+13	3.11403	1.25986	2.91	1.178
20105900000000	4.97875e+13	3.12297	1.26116	2.89	1.173
20120900000000	4.98051e+13	3.12106	1.26088	2.91	1.177
20164900000000	4.99313e+13	3.12275	1.26113	2.88	1.178
20244300000000	4.59129e+13	2.76335	1.21844	2.55	1.132
20300900000000	5.03561e+13	3.13135	1.26239	3.36	1.255
20336200000000	5.04615e+13	3.13308	1.26265	2.87	1.194
20361300000000	5.05528e+13	3.13592	1.26306	3.3	1.298
20404600000000	4.97345e+13	3.07276	1.26066	3.24	1.203
20458000000000	5.08281e+13	3.13934	1.26357	2.75	1.172
20475800000000	5.08646e+13	3.13859	1.26346	4.51	1.564
20690200000000	5.15243e+13	3.15086	1.26526	2.94	1.152
20833800000000	5.13923e+13	3.13339	1.27024	3.07	1.168
20868500000000	5.20597e+13	3.15964	1.26656	3.49	1.292
21015100000000	5.25008e+13	3.16685	1.26763	3.51	1.254
21051300000000	4.80852e+13	2.793	1.22275	2.52	1.132
21069500000000	5.26724e+13	3.17028	1.26814	3.82	1.32
21279000000000	5.32989e+13	3.18005	1.2696	2.79	1.154
21345900000000	4.89205e+13	2.807	1.2248	2.42	1.125
21363500000000	4.8977e+13	2.8084	1.22501	2.6	1.142
21420600000000	5.37289e+13	3.18719	1.27067	3.6	1.281
21713100000000	5.40236e+13	3.17641	1.27666	3.09	1.17
21767300000000	5.41835e+13	3.17876	1.27701	3.13	1.171
22006300000000	5.55035e+13	3.21562	1.27495	2.92	1.154
22290200000000	5.15137e+13	2.84279	1.23009	2.45	1.137
22333200000000	5.64982e+13	3.23139	1.27734	2.93	1.194
22340400000000	5.59396e+13	3.20901	1.28157	2.93	1.185
22489400000000	5.59954e+13	3.17803	1.27639	3.24	1.2
22506100000000	5.70372e+13	3.24078	1.27877	3.42	1.308
22567500000000	5.23157e+13	2.8562	1.23208	2.35	1.117
22634400000000	5.74149e+13	3.24563	1.27951	2.98	1.212
22843100000000	5.80553e+13	3.2558	1.28107	2.92	1.188
22977400000000	5.8469e+13	3.26243	1.28208	2.96	1.204
23698700000000	6.01027e+13	3.27618	1.29181	3.27	1.196
23755400000000	6.03301e+13	3.28364	1.29296	3.14	1.184
23862800000000	6.11824e+13	3.30348	1.28845	2.96	1.207
23953600000000	6.14602e+13	3.30752	1.28908	2.97	1.208
23988700000000	6.15705e+13	3.30933	1.28936	3.06	1.213
24099900000000	5.66087e+13	2.91481	1.24091	2.38	1.124
24167300000000	6.21227e+13	3.31772	1.29068	3.06	1.21
24188700000000	6.21861e+13	3.31847	1.29079	2.89	1.194
24299800000000	6.25265e+13	3.32336	1.29156	2.88	1.217
24300800000000	6.25379e+13	3.32414	1.29169	2.98	1.165
24575900000000	6.33863e+13	3.33658	1.29365	3.62	1.273
24600800000000	6.28943e+13	3.31991	1.29857	3.18	1.188
24736800000000	6.33383e+13	3.32832	1.29987	3.14	1.205
24743100000000	6.39026e+13	3.34411	1.29484	2.98	1.213
24823700000000	6.41473e+13	3.34734	1.29535	2.94	1.164
24826400000000	6.41618e+13	3.34801	1.29546	3.12	1.217
24829900000000	6.41678e+13	3.34773	1.29542	3.11	1.201
24834800000000	6.31566e+13	3.28947	1.2935	3.17	1.182
24839500000000	6.41984e+13	3.34825	1.2955	3	1.155
25056900000000	6.38469e+13	3.30022	1.29518	3.17	1.176
25463300000000	6.51164e+13	3.32007	1.29829	3.2	1.178
25466700000000	6.6148e+13	3.3768	1.30006	3.07	1.215
25561200000000	6.06785e+13	2.96348	1.24838	2.86	1.161
25575700000000	6.64961e+13	3.38248	1.30097	3.47	1.257
25654300000000	6.67255e+13	3.38466	1.30132	2.94	1.164
25663300000000	6.67711e+13	3.3866	1.30163	3.82	1.343
26220400000000	6.74557e+13	3.35367	1.30359	3.2	1.176
26295100000000	6.7692e+13	3.35736	1.30417	3.21	1.176
26907200000000	7.06322e+13	3.43936	1.31022	3.15	1.294
26943000000000	6.47263e+13	3.02045	1.25729	2.78	1.151
27543900000000	7.26353e+13	3.46734	1.31484	3.33	1.242
27595400000000	7.17608e+13	3.41572	1.3135	3.26	1.18
27642900000000	6.67672e+13	3.04697	1.2615	2.79	1.131
27721000000000	6.70172e+13	3.05151	1.26223	2.92	1.159
28060100000000	6.79008e+13	3.05619	1.26298	2.81	1.144
28759300000000	6.98664e+13	3.0759	1.26614	3.18	1.23
29007400000000	7.72418e+13	3.52869	1.32516	3.2	1.223
29025300000000	7.62794e+13	3.47894	1.32378	3.27	1.187
29233400000000	7.13931e+13	3.10278	1.2705	2.86	1.129
29274600000000	7.14492e+13	3.09957	1.26998	2.92	1.137
29836700000000	7.29134e+13	3.1061	1.27104	3.24	1.263
29952900000000	9.82459e+13	4.57883	1.39598	4.53	1.323
30108600000000	7.39011e+13	3.12891	1.27477	2.86	1.14
30399900000000	7.47868e+13	3.14096	1.27676	2.6	1.153
30564200000000	8.22091e+13	3.59519	1.33664	3.22	1.199
30675400000000	8.25382e+13	3.59766	1.33707	3.21	1.178
30824700000000	7.59636e+13	3.15017	1.27829	2.97	1.145
31192700000000	7.72798e+13	3.17875	1.28305	3.2	1.214
31333100000000	8.46257e+13	3.62351	1.34162	3.17	1.176
31567200000000	7.81373e+13	3.17387	1.28223	3.33	1.285
31676600000000	8.47675e+13	3.59366	1.34291	3.41	1.199
31788500000000	8.60778e+13	3.64157	1.34483	3.16	1.175
31901200000000	8.64411e+13	3.64631	1.34568	3.26	1.278
31959200000000	8.6625e+13	3.6485	1.34607	3.17	1.18
31995200000000	8.6729e+13	3.64903	1.34616	3.3	1.279
32676700000000	8.89266e+13	3.67729	1.35125	3.29	1.279
32947200000000	8.97887e+13	3.6875	1.3531	3.71	1.316
33012600000000	8.24401e+13	3.22258	1.29046	2.86	1.147
33051700000000	9.01046e+13	3.69003	1.35356	3.31	1.277
33200100000000	9.05879e+13	3.69641	1.35472	3.66	1.28
33312700000000	8.357e+13	3.24845	1.2949	3.23	1.215
34054300000000	9.3334e+13	3.72968	1.36083	3.65	1.318
34335800000000	9.4221e+13	3.73899	1.36256	3.91	1.279
34395300000000	8.66966e+13	3.2759	1.29966	2.92	1.146
34523800000000	8.72314e+13	3.29013	1.30214	3.09	1.2
34601100000000	8.7274e+13	3.27984	1.30034	3.05	1.168
34624100000000	8.72403e+13	3.2737	1.29927	3.16	1.178
34889100000000	8.80911e+13	3.28589	1.3014	2.99	1.145
34892400000000	8.80839e+13	3.28485	1.30122	3.24	1.196
34907200000000	9.6067e+13	3.7613	1.36672	3.65	1.264
34911100000000	9.60759e+13	3.76116	1.36669	3.67	1.267
35292500000000	8.9189e+13	3.29114	1.30232	2.98	1.182
35335200000000	9.74336e+13	3.77647	1.36957	3.52	1.298
35464500000000	9.78639e+13	3.78243	1.3707	4.15	1.376
35629400000000	9.03416e+13	3.31103	1.30582	2.95	1.136
36314700000000	1.00593e+14	3.81305	1.37653	3.65	1.266
36434200000000	101009271083652	3.81992	1.37785	4.01	1.327
36807700000000	9.37783e+13	3.34017	1.31101	2.99	1.158
36915800000000	1.02531e+14	3.8349	1.38074	3.42	1.212
37164800000000	1.03318e+14	3.84264	1.38224	3.56	1.321
37571000000000	96072824420844	3.36276	1.31507	2.97	1.157
37636300000000	9.62129e+13	3.36102	1.31475	2.96	1.173
37781800000000	1.05318e+14	3.8655	1.38671	3.29	1.24
38180700000000	9.8008e+13	3.38704	1.31948	3.02	1.141
38221100000000	1.06723e+14	3.87999	1.38956	3.44	1.295
38309200000000	1.06986e+14	3.88141	1.38984	3.81	1.396
38595000000000	1.07948e+14	3.89462	1.39246	3.8	1.283
38615300000000	1.0799e+14	3.89343	1.39222	3.45	1.3
38947300000000	1.09093e+14	3.90756	1.39504	3.44	1.298
39149700000000	1.09724e+14	3.9128	1.39609	3.66	1.446
39253000000000	1.1007e+14	3.91734	1.397	3.73	1.276
39300900000000	1.01324e+14	3.41516	1.32464	3.06	1.138
39894000000000	1.12139e+14	3.9394	1.40146	3.29	1.272
39897000000000	1.12134e+14	3.93823	1.40122	3.66	1.33
39922100000000	1.12228e+14	3.94018	1.40162	3.44	1.284
39926900000000	1.12239e+14	3.93995	1.40157	3.61	1.233
40111800000000	1.12828e+14	3.94566	1.40273	3.47	1.301
40315100000000	1.13514e+14	3.95494	1.40462	3.64	1.309
40325200000000	1.04396e+14	3.44241	1.32971	3.07	1.172
40375200000000	1.04622e+14	3.4486	1.33087	3.05	1.142
40955500000000	1.064e+14	3.46606	1.33416	2.69	1.147
41010000000000	1.15761e+14	3.97863	1.40949	3.37	1.282
41158100000000	1.16172e+14	3.97811	1.40938	4.01	1.324
41537500000000	1.08175e+14	3.48274	1.33732	3.05	1.171
41550300000000	1.08244e+14	3.48504	1.33776	2.8	1.12
41590200000000	1.17609e+14	3.99592	1.41308	4.03	1.395
41728300000000	1.18061e+14	4.00098	1.41413	3.59	1.294
41789100000000	1.18275e+14	4.00442	1.41485	3.44	1.288
41840500000000	1.18413e+14	4.00381	1.41473	3.35	1.272
42390700000000	1.10834e+14	3.51039	1.34262	3.06	1.172
42702900000000	1.21229e+14	4.03474	1.42124	3.72	1.303
43140800000000	1.22662e+14	4.05065	1.42463	3.87	1.38
43177100000000	1.22822e+14	4.0554	1.42565	4.01	1.36
43254700000000	1.13441e+14	3.53236	1.34688	2.83	1.123
43310500000000	1.23187e+14	4.05423	1.4254	3.93	1.38
43605600000000	1.24123e+14	4.06233	1.42714	3.92	1.366
44443300000000	1.26834e+14	4.08973	1.43307	3.54	1.234
44717800000000	1.27709e+14	4.09759	1.43478	3.59	1.26
45397700000000	1.19604e+14	3.56574	1.35343	3.14	1.211
45407400000000	1.29952e+14	4.12094	1.43992	3.59	1.257
45938000000000	1.31741e+14	4.14432	1.44512	3.88	1.368
46382900000000	1.33071e+14	4.14908	1.44619	3.8	1.293
46484500000000	1.73472e+14	5.86129	1.57063	3.9	1.236
46689300000000	1.34072e+14	4.15973	1.44859	3.58	1.244
46811600000000	1.24143e+14	3.61591	1.36348	3.16	1.196
46959000000000	1.34932e+14	4.16729	1.4503	3.56	1.249
47070400000000	1.25305e+14	3.64607	1.36963	3.12	1.189
47345500000000	1.36186e+14	4.17994	1.45317	3.98	1.316
47485100000000	1.26148e+14	3.62956	1.36625	3.12	1.185
47509000000000	1.76416e+14	5.79721	1.56119	4.88	1.348
47894200000000	1.79486e+14	5.91699	1.57889	4.09	1.252
49529900000000	1.43249e+14	4.24942	1.46928	3.98	1.364
49955900000000	1.34352e+14	3.73207	1.38769	3.14	1.207
50213800000000	1.3426e+14	3.682	1.37708	3.21	1.221
50463100000000	1.46157e+14	4.26887	1.4739	4.1	1.353
51935400000000	1.50882e+14	4.31265	1.48446	3.85	1.377
53080300000000	1.54565e+14	4.3479	1.49315	4.03	1.334
55692800000000	1.62868e+14	4.4203	1.51152	3.42	1.257
58049900000000	1.70364e+14	4.48998	1.52992	4.71	1.477
59114600000000	1.73692e+14	4.51595	1.53696	3.79	1.367
60026600000000	1.76514e+14	4.53495	1.54219	3.49	1.265
60156500000000	1.76912e+14	4.53708	1.54278	3.64	1.299
61002900000000	1.79588e+14	4.56356	1.55016	3.83	1.367
61752800000000	1.81893e+14	4.57806	1.55426	3.6	1.278
63974800000000	188777276201129	4.63352	1.57026	3.61	1.287
65822700000000	1.94447e+14	4.6761	1.58292	4.23	1.391
66069800000000	1.95236e+14	4.68943	1.58695	4.15	1.365
66224800000000	2.67174e+14	7.25822	1.7991	4.05	1.243
66413400000000	1.96269e+14	4.69347	1.58818	4.47	1.308
67490100000000	1.99551e+14	4.71906	1.59604	4.44	1.393
68507900000000	2.772e+14	7.33947	1.81389	4.44	1.3
71800700000000	2.12533e+14	4.82008	1.62838	4.28	1.394
72216800000000	2.1377e+14	4.82595	1.63033	4.19	1.311
74590800000000	2.20794e+14	4.87585	1.64721	4.04	1.312
78331200000000	2.3169e+14	4.95436	1.675	4.35	1.385
78741500000000	2.32869e+14	4.96334	1.67828	4.59	1.332
80220200000000	2.37093e+14	4.99567	1.69028	4.33	1.38
91618800000000	2.68499e+14	5.2071	1.77679	4.33	1.402
92020000000000	2.69592e+14	5.21224	1.77909	4.3	1.439
92732000000000	2.71511e+14	5.2223	1.78363	4.69	1.524
105296000000000	3.02988e+14	5.42783	1.88631	4.28	1.435
109202000000000	3.12338e+14	5.47979	1.91589	4.36	1.446
110811000000000	3.15844e+14	5.50702	1.93209	4.46	1.406

## Sheet: SI_Penetration Functions
Typical penetration functions used in this analysis (note that during the tests done with the DMS500, several pen. functions were used due to differences in the exhaust sampling probes and flow rates)
Swiss nvPM system			European nvPM system
Dp	Eta_pen_SMPS inlet to EEP		Dp	Eta_pen_DMS500 inlet to EEP
6.15	0.0388806		4.86968	0.0101509
6.38	0.045308		5.62341	0.0224498
6.61	0.052152		6.49382	0.0432487
6.85	0.0596988		7.49894	0.0743423
7.1	0.0679559		8.65964	0.116312
7.37	0.0772743		10	0.168368
7.64	0.0869528		11.5478	0.228568
7.91	0.0969367		13.3352	0.294271
8.2	0.107941		15.3993	0.362629
8.51	0.119961		17.7828	0.430991
8.82	0.132182		20.5353	0.497158
9.14	0.144943		23.7137	0.559497
9.47	0.158197		27.3842	0.616934
9.82	0.172299		31.6228	0.66889
10.2	0.187593		36.5174	0.715178
10.6	0.203606		42.1697	0.7559
10.9	0.215522		48.6968	0.79135
11.3	0.231244		56.2341	0.821937
11.8	0.250571		64.9382	0.848125
12.2	0.265733		74.9894	0.870388
12.6	0.2806		86.5964	0.889183
13.1	0.298744		100	0.904926
13.6	0.316375		115.478	0.917982
14.1	0.333478		133.352	0.928655
14.6	0.350047		153.993	0.937178
15.1	0.36608		177.828	0.943713
15.7	0.384618		205.353	0.948336
16.3	0.402405		237.137	0.951023
16.8	0.416667		273.842	0.95164
17.5	0.435804		316.228	0.949909
18.1	0.451465		365.174	0.945379
18.8	0.468907		421.697	0.937346
19.5	0.485498		486.968	0.924444
20.2	0.501282		562.341	0.902544
20.9	0.516304		649.382	0.858424
21.7	0.532591		749.894	0.763861
22.5	0.547996		865.964	0.593499
23.3	0.562577		1000	0.370884
24.1	0.576388
25	0.591068
25.9	0.604903
26.9	0.619361
27.9	0.632931
28.9	0.645683
30	0.658843
31.1	0.671169
32.2	0.682731
33.4	0.694546
34.6	0.7056
35.9	0.716792
37.2	0.727243
38.5	0.737018
40	0.747533
41.4	0.756678
42.9	0.765826
44.5	0.77491
46.1	0.783366
47.8	0.791728
49.6	0.79995
51.4	0.807587
53.3	0.815076
55.2	0.822034
57.3	0.82917
59.4	0.835782
61.5	0.841921
63.8	0.848159
66.1	0.853938
68.5	0.859531
71	0.864929
73.7	0.870319
76.4	0.875301
79.1	0.879916
82	0.884506
85.1	0.889037
88.2	0.893221
91.4	0.897213
94.7	0.901019
98.2	0.904746
101.8	0.908283
105.5	0.911636
109.4	0.914896
113.4	0.917975
117.6	0.920952
121.9	0.923757
126.3	0.926399
131	0.928992
135.8	0.931423
140.7	0.933702
145.9	0.93592
151.2	0.937989
156.8	0.939988
162.5	0.941845
168.5	0.943627
174.7	0.945301
181.1	0.946868
187.7	0.94833
194.6	0.949709
201.7	0.950984
209.1	0.952173
216.7	0.953259
224.7	0.954268
232.9	0.955174
241.4	0.955988
